# Supplementary material for: MetaLab: an automated pipeline for metaproteomic data analysis
Source: Microbiome. 2017 Dec 2;5:157. doi: 10.1186/s40168-017-0375-2 (PMC5712144; doi:10.1186/s40168-017-0375-2)
Supplement: Supplementary file 2 — List of LCAs calculated by MetaLab built-in database module. (XLSX 17593 kb) [file 40168_2017_375_MOESM2_ESM.xlsx]

## Sheet: peptide list
Sequence

## Sheet: taxa list
Name
