# Supplementary material for: MetaLab: an automated pipeline for metaproteomic data analysis
Source: Microbiome. 2017 Dec 2;5:157. doi: 10.1186/s40168-017-0375-2 (PMC5712144; doi:10.1186/s40168-017-0375-2)
Supplement: Supplementary file 3 — List of LCAs calculated by Unipept. (CSV 9146 kb) [file 40168_2017_375_MOESM3_ESM.csv]

peptide	superkingdom	kingdom	subkingdom	superphylum	phylum	subphylum	superclass	class_	subclass	infraclass	superorder	order	suborder	infraorder	parvorder	superfamily	family	subfamily	tribe	subtribe	genus	subgenus	species_group	species_subgroup	species	subspecies	varietas	forma
AAGIENFIHVR	Bacteria				Bacteroidetes			Bacteroidia				Bacteroidales
AEQMFNK	Bacteria				Bacteroidetes			Bacteroidia				Bacteroidales
AIFSNEGNVLR	Bacteria				Bacteroidetes			Bacteroidia				Bacteroidales
DAASNALYGAR	Bacteria				Bacteroidetes			Bacteroidia				Bacteroidales
DMSNDDVFITR	Bacteria				Bacteroidetes			Bacteroidia				Bacteroidales
EASMADICAAMK	Bacteria				Bacteroidetes			Bacteroidia				Bacteroidales
EWECEVISNK	Bacteria				Bacteroidetes			Bacteroidia				Bacteroidales
FIHFILPIK	Bacteria				Bacteroidetes			Bacteroidia				Bacteroidales
GPAATALYGSR	Bacteria				Bacteroidetes			Bacteroidia				Bacteroidales
HGLKPQNDVLK	Bacteria				Bacteroidetes			Bacteroidia				Bacteroidales
INELGFIETPYR	Bacteria				Bacteroidetes			Bacteroidia				Bacteroidales
INLIPQVQR	Bacteria				Bacteroidetes			Bacteroidia				Bacteroidales
LGIAAQSVGLSQAAYNEGLAYAK	Bacteria				Bacteroidetes			Bacteroidia				Bacteroidales
MAALMEQPVK	Bacteria				Bacteroidetes			Bacteroidia				Bacteroidales
MIPDNYPYVVR	Bacteria				Bacteroidetes			Bacteroidia				Bacteroidales
MQNGCLVLTR	Bacteria				Bacteroidetes			Bacteroidia				Bacteroidales
NAFVQVFESTR	Bacteria				Bacteroidetes			Bacteroidia				Bacteroidales
QLNIISPMIPVK	Bacteria				Bacteroidetes			Bacteroidia				Bacteroidales
SGGFTCSHLR	Bacteria				Bacteroidetes			Bacteroidia				Bacteroidales
SNNAALAQILTK	Bacteria				Bacteroidetes			Bacteroidia				Bacteroidales
SVEVVTNPGAR	Bacteria				Bacteroidetes			Bacteroidia				Bacteroidales
TMEFMDLLNEPAN	Bacteria				Bacteroidetes			Bacteroidia				Bacteroidales
TPFSHSHNLALTGGTTDFNYR	Bacteria				Bacteroidetes			Bacteroidia				Bacteroidales
VINSGYYEVVSDFSAPFK	Bacteria				Bacteroidetes			Bacteroidia				Bacteroidales
VLQVLVDENR	Bacteria				Bacteroidetes			Bacteroidia				Bacteroidales
VTTSDYSEASK	Bacteria				Bacteroidetes			Bacteroidia				Bacteroidales
WVWTNTLTYNK	Bacteria				Bacteroidetes			Bacteroidia				Bacteroidales
YADAASAVK	Bacteria				Bacteroidetes			Bacteroidia				Bacteroidales
YPAVNPIESYSK	Bacteria				Bacteroidetes			Bacteroidia				Bacteroidales
YSASDGDLFPWSFK	Bacteria				Bacteroidetes			Bacteroidia				Bacteroidales
YSGDVVSGK	Bacteria				Bacteroidetes			Bacteroidia				Bacteroidales
AGSEQPVSIQLEPK	Bacteria				Bacteroidetes			Bacteroidia				Bacteroidales
DAAASAIYGVR	Bacteria				Bacteroidetes			Bacteroidia				Bacteroidales
FYDSLPTTGSEGGR	Bacteria				Bacteroidetes			Bacteroidia				Bacteroidales
HLPVSTNDPAAGYFFDALPSK	Bacteria				Bacteroidetes			Bacteroidia				Bacteroidales
IISGNVLTGTK	Bacteria				Bacteroidetes			Bacteroidia				Bacteroidales
IQLNDAFAETSEIQDYIAQEK	Bacteria				Bacteroidetes			Bacteroidia				Bacteroidales
LSWSSEEVDQK	Bacteria				Bacteroidetes			Bacteroidia				Bacteroidales
SATNTGSAESQIALFTFR	Bacteria				Bacteroidetes			Bacteroidia				Bacteroidales
SGAEEIEAMMK	Bacteria				Bacteroidetes			Bacteroidia				Bacteroidales
SVEEFQNTVVR	Bacteria				Bacteroidetes			Bacteroidia				Bacteroidales
TGTYIETDGASEGNR	Bacteria				Bacteroidetes			Bacteroidia				Bacteroidales
TNDNAGDGTTTATVLAQSIIGVGLK	Bacteria				Bacteroidetes			Bacteroidia				Bacteroidales
TSILFQAVKPK	Bacteria				Bacteroidetes			Bacteroidia				Bacteroidales
TVLAPMFK	Bacteria				Bacteroidetes			Bacteroidia				Bacteroidales
VMPEHNLLLVK	Bacteria				Bacteroidetes			Bacteroidia				Bacteroidales
VYVAAVKPSVSDTK	Bacteria				Bacteroidetes			Bacteroidia				Bacteroidales
YYIKPNFTFAR	Bacteria				Bacteroidetes			Bacteroidia				Bacteroidales
AANPEYPYENNLLQMSR	Bacteria				Bacteroidetes			Bacteroidia				Bacteroidales
AFWHFEVVK	Bacteria				Bacteroidetes			Bacteroidia				Bacteroidales
AGGFVSANIHSSVSGK	Bacteria				Bacteroidetes			Bacteroidia				Bacteroidales
AYGNSNHNYASVDLEK	Bacteria				Bacteroidetes			Bacteroidia				Bacteroidales
CIQKPYVK	Bacteria				Bacteroidetes			Bacteroidia				Bacteroidales
DHNHTTAVPAK	Bacteria				Bacteroidetes			Bacteroidia				Bacteroidales
DVAAECGVSR	Bacteria				Bacteroidetes			Bacteroidia				Bacteroidales
EGLDTNDGGDR	Bacteria				Bacteroidetes			Bacteroidia				Bacteroidales
EIAFVLR	Bacteria				Bacteroidetes			Bacteroidia				Bacteroidales
EIGTNTFR	Bacteria				Bacteroidetes			Bacteroidia				Bacteroidales
ENETLYQGIAVSR	Bacteria				Bacteroidetes			Bacteroidia				Bacteroidales
EYAEQYGCK	Bacteria				Bacteroidetes			Bacteroidia				Bacteroidales
FASGDILPK	Bacteria				Bacteroidetes			Bacteroidia				Bacteroidales
GAGQDIKPNSVLK	Bacteria				Bacteroidetes			Bacteroidia				Bacteroidales
GGNWQLYLAK	Bacteria				Bacteroidetes			Bacteroidia				Bacteroidales
IGVIFFSDR	Bacteria				Bacteroidetes			Bacteroidia				Bacteroidales
ILEAQPEAR	Bacteria				Bacteroidetes			Bacteroidia				Bacteroidales
ISESDDASLWGAGTR	Bacteria				Bacteroidetes			Bacteroidia				Bacteroidales
LDMISFGPTLR	Bacteria				Bacteroidetes			Bacteroidia				Bacteroidales
LSSDLYTTDR	Bacteria				Bacteroidetes			Bacteroidia				Bacteroidales
NIAPFYAAFDIK	Bacteria				Bacteroidetes			Bacteroidia				Bacteroidales
QWLYQTPEQILIK	Bacteria				Bacteroidetes			Bacteroidia				Bacteroidales
TNSLEVGFDGTFFQNR	Bacteria				Bacteroidetes			Bacteroidia				Bacteroidales
VNVSAENLFMLK	Bacteria				Bacteroidetes			Bacteroidia				Bacteroidales
WCTQEER	Bacteria				Bacteroidetes			Bacteroidia				Bacteroidales
YGDRPNSVAVTTR	Bacteria				Bacteroidetes			Bacteroidia				Bacteroidales
YLDECGPANFFGIR	Bacteria				Bacteroidetes			Bacteroidia				Bacteroidales
AAAHMVEEVR	Bacteria				Bacteroidetes			Bacteroidia				Bacteroidales
AALDVNIVK	Bacteria				Bacteroidetes			Bacteroidia				Bacteroidales
AFNIGLHGLLR	Bacteria				Bacteroidetes			Bacteroidia				Bacteroidales
AGEEPTFVINESDIPAADVR	Bacteria				Bacteroidetes			Bacteroidia				Bacteroidales
AIIDNVPANAVLVVSYIGYVTQEVHLK	Bacteria				Bacteroidetes			Bacteroidia				Bacteroidales
ALATAGLIGNIVK	Bacteria				Bacteroidetes			Bacteroidia				Bacteroidales
ALGYALQEVK	Bacteria				Bacteroidetes			Bacteroidia				Bacteroidales
ANIDLPFQMATAIDLAGR	Bacteria				Bacteroidetes			Bacteroidia				Bacteroidales
DFVELPSQVMEHWVFEPEVLK	Bacteria				Bacteroidetes			Bacteroidia				Bacteroidales
FLSLSAMATQSR	Bacteria				Bacteroidetes			Bacteroidia				Bacteroidales
FVGDNGWIEVAR	Bacteria				Bacteroidetes			Bacteroidia				Bacteroidales
GGTNFDGSGSPLILIDGQVR	Bacteria				Bacteroidetes			Bacteroidia				Bacteroidales
GNWMEIEK	Bacteria				Bacteroidetes			Bacteroidia				Bacteroidales
GPWNEGESTR	Bacteria				Bacteroidetes			Bacteroidia				Bacteroidales
HLALLPYVTDLMK	Bacteria				Bacteroidetes			Bacteroidia				Bacteroidales
HLALLPYVTDMMK	Bacteria				Bacteroidetes			Bacteroidia				Bacteroidales
IAEPVVLRPLLAYVTPEAER	Bacteria				Bacteroidetes			Bacteroidia				Bacteroidales
MNLLLANNPR	Bacteria				Bacteroidetes			Bacteroidia				Bacteroidales
MTPGQEVR	Bacteria				Bacteroidetes			Bacteroidia				Bacteroidales
QIGENLGHYK	Bacteria				Bacteroidetes			Bacteroidia				Bacteroidales
SITDNSDGINQNSR	Bacteria				Bacteroidetes			Bacteroidia				Bacteroidales
TIFSIGAK	Bacteria				Bacteroidetes			Bacteroidia				Bacteroidales
VFAENFPIADTR	Bacteria				Bacteroidetes			Bacteroidia				Bacteroidales
VKPGVGTGAPSDAIILFDGK	Bacteria				Bacteroidetes			Bacteroidia				Bacteroidales
VSDAVPSSYLQNHPNAK	Bacteria				Bacteroidetes			Bacteroidia				Bacteroidales
VTYDGNVSISTK	Bacteria				Bacteroidetes			Bacteroidia				Bacteroidales
WVHDNIANFGGDPGNVTVMGQSGGGSK	Bacteria				Bacteroidetes			Bacteroidia				Bacteroidales
YFNALSGAGPK	Bacteria				Bacteroidetes			Bacteroidia				Bacteroidales
YLLSVTMR	Bacteria				Bacteroidetes			Bacteroidia				Bacteroidales
YSAGNFYINDKPTGAVIAQQPFGGSR	Bacteria				Bacteroidetes			Bacteroidia				Bacteroidales
YSLWNLNTSHTFR	Bacteria				Bacteroidetes			Bacteroidia				Bacteroidales
YTLVDAHSATTLR	Bacteria				Bacteroidetes			Bacteroidia				Bacteroidales
DQLAPSTTWQTEADAK	Bacteria				Bacteroidetes			Bacteroidia				Bacteroidales
DQYTGDYTAYLIK	Bacteria				Bacteroidetes			Bacteroidia				Bacteroidales
DYVSVSEFEGKPILK	Bacteria				Bacteroidetes			Bacteroidia				Bacteroidales
EGVLTDEQLEK	Bacteria				Bacteroidetes			Bacteroidia				Bacteroidales
EITGYELATATGQPGK	Bacteria				Bacteroidetes			Bacteroidia				Bacteroidales
GFMVDVGR	Bacteria				Bacteroidetes			Bacteroidia				Bacteroidales
GFYLFQLAK	Bacteria				Bacteroidetes			Bacteroidia				Bacteroidales
INDFNLLLYAPEYASGFDIK	Bacteria				Bacteroidetes			Bacteroidia				Bacteroidales
LEISSTSHPFYTGK	Bacteria				Bacteroidetes			Bacteroidia				Bacteroidales
LQNANTLPIFLIADTFNR	Bacteria				Bacteroidetes			Bacteroidia				Bacteroidales
LVADLLSVAGIDR	Bacteria				Bacteroidetes			Bacteroidia				Bacteroidales
LYGNMFEELTPVK	Bacteria				Bacteroidetes			Bacteroidia				Bacteroidales
MGAPCIGLNDSGGAR	Bacteria				Bacteroidetes			Bacteroidia				Bacteroidales
MTALDYLR	Bacteria				Bacteroidetes			Bacteroidia				Bacteroidales
NEIGMGYSR	Bacteria				Bacteroidetes			Bacteroidia				Bacteroidales
NQGVEFSINAK	Bacteria				Bacteroidetes			Bacteroidia				Bacteroidales
NQYFDISAPWETGLK	Bacteria				Bacteroidetes			Bacteroidia				Bacteroidales
NSDEVTAEYVK	Bacteria				Bacteroidetes			Bacteroidia				Bacteroidales
NYNAPEGSYSTDPYNPEAR	Bacteria				Bacteroidetes			Bacteroidia				Bacteroidales
TVTGEDVTQEQLGGASVHTTK	Bacteria				Bacteroidetes			Bacteroidia				Bacteroidales
TYGPINLFLNVYQDNDLR	Bacteria				Bacteroidetes			Bacteroidia				Bacteroidales
TYVVVNDYAK	Bacteria				Bacteroidetes			Bacteroidia				Bacteroidales
VSSADYAR	Bacteria				Bacteroidetes			Bacteroidia				Bacteroidales
WDLSFNFSK	Bacteria				Bacteroidetes			Bacteroidia				Bacteroidales
YDGGLGAR	Bacteria				Bacteroidetes			Bacteroidia				Bacteroidales
YPFPEATATTQVLVSGEK	Bacteria				Bacteroidetes			Bacteroidia				Bacteroidales
AATDLEFAK	Bacteria				Bacteroidetes			Bacteroidia				Bacteroidales
ADIDYALAEALTK	Bacteria				Bacteroidetes			Bacteroidia				Bacteroidales
AGYQTALVGK	Bacteria				Bacteroidetes			Bacteroidia				Bacteroidales
AIESVYYTNPVTGEK	Bacteria				Bacteroidetes			Bacteroidia				Bacteroidales
ANTSFNVR	Bacteria				Bacteroidetes			Bacteroidia				Bacteroidales
DGQVLTNSYSYAK	Bacteria				Bacteroidetes			Bacteroidia				Bacteroidales
EAFIHPQYK	Bacteria				Bacteroidetes			Bacteroidia				Bacteroidales
GLAKPVGSMTQYDK	Bacteria				Bacteroidetes			Bacteroidia				Bacteroidales
GLTYTNFGPGMSMGHTVAVK	Bacteria				Bacteroidetes			Bacteroidia				Bacteroidales
GTIQEAVTDR	Bacteria				Bacteroidetes			Bacteroidia				Bacteroidales
IAGMATEAAVTQMR	Bacteria				Bacteroidetes			Bacteroidia				Bacteroidales
INDLGFISTPYR	Bacteria				Bacteroidetes			Bacteroidia				Bacteroidales
ITFSEPIETVYQYIGGK	Bacteria				Bacteroidetes			Bacteroidia				Bacteroidales
IVNNPDYPVQFLFAGK	Bacteria				Bacteroidetes			Bacteroidia				Bacteroidales
LALHQLVTDGR	Bacteria				Bacteroidetes			Bacteroidia				Bacteroidales
LIGILADYFK	Bacteria				Bacteroidetes			Bacteroidia				Bacteroidales
QFFTYPRPR	Bacteria				Bacteroidetes			Bacteroidia				Bacteroidales
TISGGISLNF	Bacteria				Bacteroidetes			Bacteroidia				Bacteroidales
TLQLEQAK	Bacteria				Bacteroidetes			Bacteroidia				Bacteroidales
TQSIDIPIELK	Bacteria				Bacteroidetes			Bacteroidia				Bacteroidales
VRPGMFAR	Bacteria				Bacteroidetes			Bacteroidia				Bacteroidales
VSPDFLLGFNTNFEIYK	Bacteria				Bacteroidetes			Bacteroidia				Bacteroidales
VSYDGGNTNQFLPTMLK	Bacteria				Bacteroidetes			Bacteroidia				Bacteroidales
AAALQPGEALLLENLR	Bacteria				Bacteroidetes			Bacteroidia				Bacteroidales
ALAYFEGMR	Bacteria				Bacteroidetes			Bacteroidia				Bacteroidales
AVQQIYPQK	Bacteria				Bacteroidetes			Bacteroidia				Bacteroidales
DFINVVDLAK	Bacteria				Bacteroidetes			Bacteroidia				Bacteroidales
DIVLLPASAHGTNPASAIQCGYK	Bacteria				Bacteroidetes			Bacteroidia				Bacteroidales
EISIGLPGGDVNVLENGLPVVYNSNPHNVNTHWR	Bacteria				Bacteroidetes			Bacteroidia				Bacteroidales
GGCDLPAKPNQWGNFSK	Bacteria				Bacteroidetes			Bacteroidia				Bacteroidales
GSAYTYFQNQNMR	Bacteria				Bacteroidetes			Bacteroidia				Bacteroidales
GTNWYDEVVQTGK	Bacteria				Bacteroidetes			Bacteroidia				Bacteroidales
GYSAELYPDGEAGYK	Bacteria				Bacteroidetes			Bacteroidia				Bacteroidales
HFIPVENIK	Bacteria				Bacteroidetes			Bacteroidia				Bacteroidales
HFIPVENVK	Bacteria				Bacteroidetes			Bacteroidia				Bacteroidales
LTWTILDGLK	Bacteria				Bacteroidetes			Bacteroidia				Bacteroidales
LVSFIPWNNQER	Bacteria				Bacteroidetes			Bacteroidia				Bacteroidales
NQGVEIDLNYQVLK	Bacteria				Bacteroidetes			Bacteroidia				Bacteroidales
NTAWNAPNANSMDGGSGSR	Bacteria				Bacteroidetes			Bacteroidia				Bacteroidales
NTSIFSDQLNK	Bacteria				Bacteroidetes			Bacteroidia				Bacteroidales
SESYAIVPDYYNGILPK	Bacteria				Bacteroidetes			Bacteroidia				Bacteroidales
STYNIGFDLEIIPK	Bacteria				Bacteroidetes			Bacteroidia				Bacteroidales
VDILNWIGR	Bacteria				Bacteroidetes			Bacteroidia				Bacteroidales
VWMEQPANDGR	Bacteria				Bacteroidetes			Bacteroidia				Bacteroidales
WGEDLDWEDAAYR	Bacteria				Bacteroidetes			Bacteroidia				Bacteroidales
YGNLFDMYEEITDVNPGELAK	Bacteria				Bacteroidetes			Bacteroidia				Bacteroidales
AAVTIPEDAFIR	Bacteria				Bacteroidetes			Bacteroidia				Bacteroidales
AHQAAAVAFK	Bacteria				Bacteroidetes			Bacteroidia				Bacteroidales
APTDNDYGAGLQNR	Bacteria				Bacteroidetes			Bacteroidia				Bacteroidales
ASSLYTVHTPVPAGHDYFDEGLFGK	Bacteria				Bacteroidetes			Bacteroidia				Bacteroidales
ASYLQSQYSR	Bacteria				Bacteroidetes			Bacteroidia				Bacteroidales
EAIDYLMSK	Bacteria				Bacteroidetes			Bacteroidia				Bacteroidales
ENPIAPVEVGCSTNTLCCLQNIAR	Bacteria				Bacteroidetes			Bacteroidia				Bacteroidales
GNSSFGNNQPLIVVDGVPIANDNAK	Bacteria				Bacteroidetes			Bacteroidia				Bacteroidales
GYSPDWIQYIK	Bacteria				Bacteroidetes			Bacteroidia				Bacteroidales
HQSQAESAPYLGDDER	Bacteria				Bacteroidetes			Bacteroidia				Bacteroidales
IGADDYITKPFSMEELTFR	Bacteria				Bacteroidetes			Bacteroidia				Bacteroidales
IPAVQELVEK	Bacteria				Bacteroidetes			Bacteroidia				Bacteroidales
LGGSAFAQSLNK	Bacteria				Bacteroidetes			Bacteroidia				Bacteroidales
LPLSLQDHGVEVAFR	Bacteria				Bacteroidetes			Bacteroidia				Bacteroidales
NGYTSVTSHR	Bacteria				Bacteroidetes			Bacteroidia				Bacteroidales
NTIPNANPLASYMLDK	Bacteria				Bacteroidetes			Bacteroidia				Bacteroidales
NYGDTLLEDSK	Bacteria				Bacteroidetes			Bacteroidia				Bacteroidales
QDLVFAGDVNK	Bacteria				Bacteroidetes			Bacteroidia				Bacteroidales
QILEIISQNAR	Bacteria				Bacteroidetes			Bacteroidia				Bacteroidales
SFFAANIEPSLAK	Bacteria				Bacteroidetes			Bacteroidia				Bacteroidales
SFQYEHTQSR	Bacteria				Bacteroidetes			Bacteroidia				Bacteroidales
SLAKPSNFLAR	Bacteria				Bacteroidetes			Bacteroidia				Bacteroidales
SLSSVSSQGSSR	Bacteria				Bacteroidetes			Bacteroidia				Bacteroidales
SPDGSADLYQLLAGLAVACR	Bacteria				Bacteroidetes			Bacteroidia				Bacteroidales
SSFTGSANTLR	Bacteria				Bacteroidetes			Bacteroidia				Bacteroidales
TADGKPIVDANGYPVLGTSVEDTGK	Bacteria				Bacteroidetes			Bacteroidia				Bacteroidales
TFDGGQQTFPK	Bacteria				Bacteroidetes			Bacteroidia				Bacteroidales
TLTFGVTVPK	Bacteria				Bacteroidetes			Bacteroidia				Bacteroidales
TYDETLNTVK	Bacteria				Bacteroidetes			Bacteroidia				Bacteroidales
TYILNNTTK	Bacteria				Bacteroidetes			Bacteroidia				Bacteroidales
VAGLNISKPNAGDPNGEYK	Bacteria				Bacteroidetes			Bacteroidia				Bacteroidales
VLDVIDLELPK	Bacteria				Bacteroidetes			Bacteroidia				Bacteroidales
AINVANGAIK	Bacteria				Bacteroidetes			Bacteroidia				Bacteroidales
ALLDEGDLLSVDAK	Bacteria				Bacteroidetes			Bacteroidia				Bacteroidales
ATFNETPNMLNVSK	Bacteria				Bacteroidetes			Bacteroidia				Bacteroidales
DLFPIPYDQITK	Bacteria				Bacteroidetes			Bacteroidia				Bacteroidales
DWTDDQAAK	Bacteria				Bacteroidetes			Bacteroidia				Bacteroidales
EGGHFGDLYVR	Bacteria				Bacteroidetes			Bacteroidia				Bacteroidales
FQSAQGELGNALSR	Bacteria				Bacteroidetes			Bacteroidia				Bacteroidales
GGGLASGFSSSNQIMGVR	Bacteria				Bacteroidetes			Bacteroidia				Bacteroidales
GLNGAVVITTK	Bacteria				Bacteroidetes			Bacteroidia				Bacteroidales
HVLMSMPR	Bacteria				Bacteroidetes			Bacteroidia				Bacteroidales
IAEYPSSHAAFSNK	Bacteria				Bacteroidetes			Bacteroidia				Bacteroidales
IDNEPFFQK	Bacteria				Bacteroidetes			Bacteroidia				Bacteroidales
ISHTEPGNVK	Bacteria				Bacteroidetes			Bacteroidia				Bacteroidales
LLFGNSESQVTK	Bacteria				Bacteroidetes			Bacteroidia				Bacteroidales
LSGMNLIIDDTDHPLIIK	Bacteria				Bacteroidetes			Bacteroidia				Bacteroidales
LTGISTLADLR	Bacteria				Bacteroidetes			Bacteroidia				Bacteroidales
MNEEGFMK	Bacteria				Bacteroidetes			Bacteroidia				Bacteroidales
MSENVGVER	Bacteria				Bacteroidetes			Bacteroidia				Bacteroidales
NLYITSGHYAK	Bacteria				Bacteroidetes			Bacteroidia				Bacteroidales
NNEIPAVLYGGEK	Bacteria				Bacteroidetes			Bacteroidia				Bacteroidales
SDYLNFLK	Bacteria				Bacteroidetes			Bacteroidia				Bacteroidales
SIMGAQQNPHIAER	Bacteria				Bacteroidetes			Bacteroidia				Bacteroidales
SINPDIPIIFLTAK	Bacteria				Bacteroidetes			Bacteroidia				Bacteroidales
SLPNAGYK	Bacteria				Bacteroidetes			Bacteroidia				Bacteroidales
TVVYPGLLAMLDEIIAK	Bacteria				Bacteroidetes			Bacteroidia				Bacteroidales
VEFHAPQATELQK	Bacteria				Bacteroidetes			Bacteroidia				Bacteroidales
VNTTNYDMR	Bacteria				Bacteroidetes			Bacteroidia				Bacteroidales
VVATHEVRPAR	Bacteria				Bacteroidetes			Bacteroidia				Bacteroidales
VYFSGSNLLTWAK	Bacteria				Bacteroidetes			Bacteroidia				Bacteroidales
YLMNAAYLR	Bacteria				Bacteroidetes			Bacteroidia				Bacteroidales
AFGASGIGLCR	Bacteria				Bacteroidetes			Bacteroidia				Bacteroidales
ALADITECVK	Bacteria				Bacteroidetes			Bacteroidia				Bacteroidales
APNTESIVEYSK	Bacteria				Bacteroidetes			Bacteroidia				Bacteroidales
AQTPGNFYDIEQSITEK	Bacteria				Bacteroidetes			Bacteroidia				Bacteroidales
ASALYTVHTPVPAGHDYFDEGLFGR	Bacteria				Bacteroidetes			Bacteroidia				Bacteroidales
AVKPVLSDVK	Bacteria				Bacteroidetes			Bacteroidia				Bacteroidales
EAIIVDTR	Bacteria				Bacteroidetes			Bacteroidia				Bacteroidales
FNDGDTITVEPWR	Bacteria				Bacteroidetes			Bacteroidia				Bacteroidales
FQGTTLEGSNER	Bacteria				Bacteroidetes			Bacteroidia				Bacteroidales
FYDETINNPGTFK	Bacteria				Bacteroidetes			Bacteroidia				Bacteroidales
IELAFEIMK	Bacteria				Bacteroidetes			Bacteroidia				Bacteroidales
ILQLGDNNEDIEMNSWVGGSESILR	Bacteria				Bacteroidetes			Bacteroidia				Bacteroidales
LGVNLEQIPVNKPR	Bacteria				Bacteroidetes			Bacteroidia				Bacteroidales
LITDAGGR	Bacteria				Bacteroidetes			Bacteroidia				Bacteroidales
MNIYTVGAATQGLSNYLNK	Bacteria				Bacteroidetes			Bacteroidia				Bacteroidales
NAYGEIDNLQR	Bacteria				Bacteroidetes			Bacteroidia				Bacteroidales
NLPADVHVSTDIFR	Bacteria				Bacteroidetes			Bacteroidia				Bacteroidales
NSEGAIEYEDPR	Bacteria				Bacteroidetes			Bacteroidia				Bacteroidales
NSITGLYSTSNPNVGMGTGDK	Bacteria				Bacteroidetes			Bacteroidia				Bacteroidales
QSGANSVNIAK	Bacteria				Bacteroidetes			Bacteroidia				Bacteroidales
SGSYEEVLR	Bacteria				Bacteroidetes			Bacteroidia				Bacteroidales
TTDPNNVYLNR	Bacteria				Bacteroidetes			Bacteroidia				Bacteroidales
VEGNDQTISYK	Bacteria				Bacteroidetes			Bacteroidia				Bacteroidales
VTFASGSWSELGGK	Bacteria				Bacteroidetes			Bacteroidia				Bacteroidales
WTPENHNASYPR	Bacteria				Bacteroidetes			Bacteroidia				Bacteroidales
YANSVYNAK	Bacteria				Bacteroidetes			Bacteroidia				Bacteroidales
YIPEISMDQSLANR	Bacteria				Bacteroidetes			Bacteroidia				Bacteroidales
YSSGIELNAVQR	Bacteria				Bacteroidetes			Bacteroidia				Bacteroidales
YVLTPGGIDDAMDMYK	Bacteria				Bacteroidetes			Bacteroidia				Bacteroidales
DAAACAIYGAR	Bacteria				Bacteroidetes			Bacteroidia				Bacteroidales
FTVDFEPEDWAGLEK	Bacteria				Bacteroidetes			Bacteroidia				Bacteroidales
GADNGYLLTDR	Bacteria				Bacteroidetes			Bacteroidia				Bacteroidales
GEQDNIEGAASSYYK	Bacteria				Bacteroidetes			Bacteroidia				Bacteroidales
GNQLAFGSFGIK	Bacteria				Bacteroidetes			Bacteroidia				Bacteroidales
HNVALNVGSENASNR	Bacteria				Bacteroidetes			Bacteroidia				Bacteroidales
INPLIGATGLSAVPMASR	Bacteria				Bacteroidetes			Bacteroidia				Bacteroidales
LLDIGDFVGIK	Bacteria				Bacteroidetes			Bacteroidia				Bacteroidales
MEQGPLTGSYAR	Bacteria				Bacteroidetes			Bacteroidia				Bacteroidales
MSAEAQLHK	Bacteria				Bacteroidetes			Bacteroidia				Bacteroidales
NCVTTSDDPQER	Bacteria				Bacteroidetes			Bacteroidia				Bacteroidales
NLWAYTNK	Bacteria				Bacteroidetes			Bacteroidia				Bacteroidales
NTPSQEQMPDK	Bacteria				Bacteroidetes			Bacteroidia				Bacteroidales
QDGTVIDSYYQR	Bacteria				Bacteroidetes			Bacteroidia				Bacteroidales
SLVTFIYVGKPTR	Bacteria				Bacteroidetes			Bacteroidia				Bacteroidales
STCSVLTELCMPGNK	Bacteria				Bacteroidetes			Bacteroidia				Bacteroidales
SVLSQIHGIGTTADIK	Bacteria				Bacteroidetes			Bacteroidia				Bacteroidales
SYQQQNATSPNLTR	Bacteria				Bacteroidetes			Bacteroidia				Bacteroidales
TELSPVPGVQK	Bacteria				Bacteroidetes			Bacteroidia				Bacteroidales
AALSMTIPLGTGVHR	Bacteria				Bacteroidetes			Bacteroidia				Bacteroidales
ATIAALGELR	Bacteria				Bacteroidetes			Bacteroidia				Bacteroidales
DMQDTFFIQHNPDVLLR	Bacteria				Bacteroidetes			Bacteroidia				Bacteroidales
EFGTLRPILPDGTFYSPFNPK	Bacteria				Bacteroidetes			Bacteroidia				Bacteroidales
ETPVSNFAEALQGK	Bacteria				Bacteroidetes			Bacteroidia				Bacteroidales
GLPAFGIYGHDVQDLDDNTIPADVAEK	Bacteria				Bacteroidetes			Bacteroidia				Bacteroidales
GNIDETEVGR	Bacteria				Bacteroidetes			Bacteroidia				Bacteroidales
GVLGYTEDAVVSSDFLGDTR	Bacteria				Bacteroidetes			Bacteroidia				Bacteroidales
IAQLFAVAGQTR	Bacteria				Bacteroidetes			Bacteroidia				Bacteroidales
ILGMNITFVTSAPTDEEGYALLK	Bacteria				Bacteroidetes			Bacteroidia				Bacteroidales
ITDWWNLELK	Bacteria				Bacteroidetes			Bacteroidia				Bacteroidales
ITSSLDYYYR	Bacteria				Bacteroidetes			Bacteroidia				Bacteroidales
LDFPASVSSAHFVK	Bacteria				Bacteroidetes			Bacteroidia				Bacteroidales
LLLHEKPFK	Bacteria				Bacteroidetes			Bacteroidia				Bacteroidales
LNLHEIYGDFQGK	Bacteria				Bacteroidetes			Bacteroidia				Bacteroidales
LSPYASDMSFAGGDGR	Bacteria				Bacteroidetes			Bacteroidia				Bacteroidales
LTATDVNDNDR	Bacteria				Bacteroidetes			Bacteroidia				Bacteroidales
TGAQEIITR	Bacteria				Bacteroidetes			Bacteroidia				Bacteroidales
TGDPSVTSALQGK	Bacteria				Bacteroidetes			Bacteroidia				Bacteroidales
TMLIQHNVMTPRPYSR	Bacteria				Bacteroidetes			Bacteroidia				Bacteroidales
TTGQFDLK	Bacteria				Bacteroidetes			Bacteroidia				Bacteroidales
TVWTDPINAQEFAAGLIK	Bacteria				Bacteroidetes			Bacteroidia				Bacteroidales
VPLPGVTGITGIYR	Bacteria				Bacteroidetes			Bacteroidia				Bacteroidales
VQEETPVYTVIEPATVPLK	Bacteria				Bacteroidetes			Bacteroidia				Bacteroidales
YLEYPEIR	Bacteria				Bacteroidetes			Bacteroidia				Bacteroidales
AALPAIFNPEDLNALEQALR	Bacteria				Bacteroidetes			Bacteroidia				Bacteroidales
ADLFGLYYLGDPK	Bacteria				Bacteroidetes			Bacteroidia				Bacteroidales
AGVYNDTYSMDVK	Bacteria				Bacteroidetes			Bacteroidia				Bacteroidales
DFVELPSQVDEHWAVEPEVLK	Bacteria				Bacteroidetes			Bacteroidia				Bacteroidales
EAEAYPGPSLVIAYAPCINHGLK	Bacteria				Bacteroidetes			Bacteroidia				Bacteroidales
EYGGTLDNR	Bacteria				Bacteroidetes			Bacteroidia				Bacteroidales
GANHQCAPIPEEGK	Bacteria				Bacteroidetes			Bacteroidia				Bacteroidales
IAMDLLHQGMIDEK	Bacteria				Bacteroidetes			Bacteroidia				Bacteroidales
IELWGEFGR	Bacteria				Bacteroidetes			Bacteroidia				Bacteroidales
ITTVGDAVAYIEANAK	Bacteria				Bacteroidetes			Bacteroidia				Bacteroidales
LSYDGSTGSSAK	Bacteria				Bacteroidetes			Bacteroidia				Bacteroidales
LTYDGYIGVQK	Bacteria				Bacteroidetes			Bacteroidia				Bacteroidales
MKPIVSIIMGSTSDLPVMEK	Bacteria				Bacteroidetes			Bacteroidia				Bacteroidales
NNVGLQDGAVNR	Bacteria				Bacteroidetes			Bacteroidia				Bacteroidales
QSGANSVEISR	Bacteria				Bacteroidetes			Bacteroidia				Bacteroidales
SLDELIDQTIPANIR	Bacteria				Bacteroidetes			Bacteroidia				Bacteroidales
SNIAHIDPESTSTGGDDPETTATSR	Bacteria				Bacteroidetes			Bacteroidia				Bacteroidales
SVPINLALVNR	Bacteria				Bacteroidetes			Bacteroidia				Bacteroidales
TLVATLPVFLNALTR	Bacteria				Bacteroidetes			Bacteroidia				Bacteroidales
TPSDHFPVK	Bacteria				Bacteroidetes			Bacteroidia				Bacteroidales
TSAFAIEPDNTPLYR	Bacteria				Bacteroidetes			Bacteroidia				Bacteroidales
VQMYTYDNIDAYFQK	Bacteria				Bacteroidetes			Bacteroidia				Bacteroidales
VYSEVIGNIQR	Bacteria				Bacteroidetes			Bacteroidia				Bacteroidales
YHLNNPMMER	Bacteria				Bacteroidetes			Bacteroidia				Bacteroidales
ASFGVILIK	Bacteria				Bacteroidetes			Bacteroidia				Bacteroidales
DAAAAAIYGAK	Bacteria				Bacteroidetes			Bacteroidia				Bacteroidales
ELYEQGIR	Bacteria				Bacteroidetes			Bacteroidia				Bacteroidales
ENSDLYASLPEGVAR	Bacteria				Bacteroidetes			Bacteroidia				Bacteroidales
GAGLTNLHTFNDNASVMSR	Bacteria				Bacteroidetes			Bacteroidia				Bacteroidales
GVLDIVTK	Bacteria				Bacteroidetes			Bacteroidia				Bacteroidales
IDDNDPTVDQEIENK	Bacteria				Bacteroidetes			Bacteroidia				Bacteroidales
IDNYVDELAPGVESIFLGGFVDPQVR	Bacteria				Bacteroidetes			Bacteroidia				Bacteroidales
LGGSAFAQALNK	Bacteria				Bacteroidetes			Bacteroidia				Bacteroidales
LSWGYPFYR	Bacteria				Bacteroidetes			Bacteroidia				Bacteroidales
LTWDDPNR	Bacteria				Bacteroidetes			Bacteroidia				Bacteroidales
NHTGSQLFEDIMNER	Bacteria				Bacteroidetes			Bacteroidia				Bacteroidales
NLLVVLINSNNQILCGDQFVDIK	Bacteria				Bacteroidetes			Bacteroidia				Bacteroidales
NMENAEENLR	Bacteria				Bacteroidetes			Bacteroidia				Bacteroidales
NMTIGFGCAQPTQALADAYDAEGDVIR	Bacteria				Bacteroidetes			Bacteroidia				Bacteroidales
TGHWLGFQGK	Bacteria				Bacteroidetes			Bacteroidia				Bacteroidales
TLAYASER	Bacteria				Bacteroidetes			Bacteroidia				Bacteroidales
TQSWLSDLK	Bacteria				Bacteroidetes			Bacteroidia				Bacteroidales
VAELTWEQVR	Bacteria				Bacteroidetes			Bacteroidia				Bacteroidales
VNLYGGGFTGQSQALR	Bacteria				Bacteroidetes			Bacteroidia				Bacteroidales
VPALATTDDGK	Bacteria				Bacteroidetes			Bacteroidia				Bacteroidales
YTAAHFLAK	Bacteria				Bacteroidetes			Bacteroidia				Bacteroidales
ADLTQQATK	Bacteria				Bacteroidetes			Bacteroidia				Bacteroidales
AGSVLMIDK	Bacteria				Bacteroidetes			Bacteroidia				Bacteroidales
ALNDHLTK	Bacteria				Bacteroidetes			Bacteroidia				Bacteroidales
ANWIIQELVK	Bacteria				Bacteroidetes			Bacteroidia				Bacteroidales
APFGVVLITTK	Bacteria				Bacteroidetes			Bacteroidia				Bacteroidales
AVVGNDVYNVSR	Bacteria				Bacteroidetes			Bacteroidia				Bacteroidales
EATNLSFYFGPNK	Bacteria				Bacteroidetes			Bacteroidia				Bacteroidales
EVAYMYGMYK	Bacteria				Bacteroidetes			Bacteroidia				Bacteroidales
FTEEQGAVK	Bacteria				Bacteroidetes			Bacteroidia				Bacteroidales
GFETDYFGYNNLK	Bacteria				Bacteroidetes			Bacteroidia				Bacteroidales
GMTTEAVNAIGQGR	Bacteria				Bacteroidetes			Bacteroidia				Bacteroidales
GTWAYTDELSSVK	Bacteria				Bacteroidetes			Bacteroidia				Bacteroidales
IGLYPDSQFASK	Bacteria				Bacteroidetes			Bacteroidia				Bacteroidales
LIIEPNYEQLSK	Bacteria				Bacteroidetes			Bacteroidia				Bacteroidales
LQGMTSGVNITGSSGQPGANASIR	Bacteria				Bacteroidetes			Bacteroidia				Bacteroidales
LVPGAAGTTYPIER	Bacteria				Bacteroidetes			Bacteroidia				Bacteroidales
MAEYFTAYR	Bacteria				Bacteroidetes			Bacteroidia				Bacteroidales
MTPEALWAMGR	Bacteria				Bacteroidetes			Bacteroidia				Bacteroidales
NISDVFQVSNR	Bacteria				Bacteroidetes			Bacteroidia				Bacteroidales
QMNALSLLGLLSR	Bacteria				Bacteroidetes			Bacteroidia				Bacteroidales
SAGLQITPNSTGAGGSSK	Bacteria				Bacteroidetes			Bacteroidia				Bacteroidales
THAGSFDDLEK	Bacteria				Bacteroidetes			Bacteroidia				Bacteroidales
VPLVTSSTTPMSEVK	Bacteria				Bacteroidetes			Bacteroidia				Bacteroidales
VVPVSFTDEVAATQPSDENK	Bacteria				Bacteroidetes			Bacteroidia				Bacteroidales
WGLFPSVALGWK	Bacteria				Bacteroidetes			Bacteroidia				Bacteroidales
YLEAEPGDYITIAR	Bacteria				Bacteroidetes			Bacteroidia				Bacteroidales
AAAAYLDIPLYR	Bacteria				Bacteroidetes			Bacteroidia				Bacteroidales
AAIEEGIIPGGGVAYIR	Bacteria				Bacteroidetes			Bacteroidia				Bacteroidales
ADGAHQCYLSITCK	Bacteria				Bacteroidetes			Bacteroidia				Bacteroidales
AIQEWQEVK	Bacteria				Bacteroidetes			Bacteroidia				Bacteroidales
APNDNDYGSGNPK	Bacteria				Bacteroidetes			Bacteroidia				Bacteroidales
DVTTAVSTVSTK	Bacteria				Bacteroidetes			Bacteroidia				Bacteroidales
GFNSGVGFESNSYPPSR	Bacteria				Bacteroidetes			Bacteroidia				Bacteroidales
IAGVNITTDGGAPGSGASIR	Bacteria				Bacteroidetes			Bacteroidia				Bacteroidales
IIELADELSEWNLTSYCTGAK	Bacteria				Bacteroidetes			Bacteroidia				Bacteroidales
LLGTEGLETVTK	Bacteria				Bacteroidetes			Bacteroidia				Bacteroidales
LSEVYLNAAEAAFK	Bacteria				Bacteroidetes			Bacteroidia				Bacteroidales
MMMHHETSASVR	Bacteria				Bacteroidetes			Bacteroidia				Bacteroidales
NAVVCAVQLTR	Bacteria				Bacteroidetes			Bacteroidia				Bacteroidales
NLLVAYMPWK	Bacteria				Bacteroidetes			Bacteroidia				Bacteroidales
NSDTGQFSASFVK	Bacteria				Bacteroidetes			Bacteroidia				Bacteroidales
NVQELGYINNKPLVFDNEPAR	Bacteria				Bacteroidetes			Bacteroidia				Bacteroidales
SALAGSVATMDR	Bacteria				Bacteroidetes			Bacteroidia				Bacteroidales
SFEWSPDSK	Bacteria				Bacteroidetes			Bacteroidia				Bacteroidales
SSAIFFGLSGTGK	Bacteria				Bacteroidetes			Bacteroidia				Bacteroidales
STIDGLILDVPVK	Bacteria				Bacteroidetes			Bacteroidia				Bacteroidales
TEHLTGFDFVR	Bacteria				Bacteroidetes			Bacteroidia				Bacteroidales
TGTFSVR	Bacteria				Bacteroidetes			Bacteroidia				Bacteroidales
TTDMLYFKPVAASMGYSR	Bacteria				Bacteroidetes			Bacteroidia				Bacteroidales
VSLQDLIK	Bacteria				Bacteroidetes			Bacteroidia				Bacteroidales
VVTMSDSDGYIYDPDGIDR	Bacteria				Bacteroidetes			Bacteroidia				Bacteroidales
YAHIVTSTTHK	Bacteria				Bacteroidetes			Bacteroidia				Bacteroidales
YMLNAGLSYK	Bacteria				Bacteroidetes			Bacteroidia				Bacteroidales
YSDDINLNPK	Bacteria				Bacteroidetes			Bacteroidia				Bacteroidales
YVSSTDSPLR	Bacteria				Bacteroidetes			Bacteroidia				Bacteroidales
YYLDASYR	Bacteria				Bacteroidetes			Bacteroidia				Bacteroidales
DFGLGDSVEYLPELQR	Bacteria				Bacteroidetes			Bacteroidia				Bacteroidales
FGTFQNAR	Bacteria				Bacteroidetes			Bacteroidia				Bacteroidales
GFLLGLQK	Bacteria				Bacteroidetes			Bacteroidia				Bacteroidales
GGLTYLDGR	Bacteria				Bacteroidetes			Bacteroidia				Bacteroidales
GNPEGFVAPVTPGR	Bacteria				Bacteroidetes			Bacteroidia				Bacteroidales
IGTYNPNTNPATVDLK	Bacteria				Bacteroidetes			Bacteroidia				Bacteroidales
LNLTGSSYVK	Bacteria				Bacteroidetes			Bacteroidia				Bacteroidales
LWSIPYSIALPDLDLVIK	Bacteria				Bacteroidetes			Bacteroidia				Bacteroidales
MTNPDDGDLWR	Bacteria				Bacteroidetes			Bacteroidia				Bacteroidales
MWIHGLQQLK	Bacteria				Bacteroidetes			Bacteroidia				Bacteroidales
SAWNWQLK	Bacteria				Bacteroidetes			Bacteroidia				Bacteroidales
SDTYASIGYLNDK	Bacteria				Bacteroidetes			Bacteroidia				Bacteroidales
SIETNSPIEK	Bacteria				Bacteroidetes			Bacteroidia				Bacteroidales
SLELGYTLPK	Bacteria				Bacteroidetes			Bacteroidia				Bacteroidales
SVIPSSDVK	Bacteria				Bacteroidetes			Bacteroidia				Bacteroidales
TAEASDYEWIR	Bacteria				Bacteroidetes			Bacteroidia				Bacteroidales
TNFDTLLEAGCHFGHLK	Bacteria				Bacteroidetes			Bacteroidia				Bacteroidales
TSDIWSTTSLELANIVTGLK	Bacteria				Bacteroidetes			Bacteroidia				Bacteroidales
TTESLPGEFPYVR	Bacteria				Bacteroidetes			Bacteroidia				Bacteroidales
VMDGPTEHTLEAK	Bacteria				Bacteroidetes			Bacteroidia				Bacteroidales
VYYSAENLFTIDSMPLNVDPETVSSR	Bacteria				Bacteroidetes			Bacteroidia				Bacteroidales
YTETEEAMQALAANK	Bacteria				Bacteroidetes			Bacteroidia				Bacteroidales
AIANATHLPIVLYNVPGR	Bacteria				Bacteroidetes			Bacteroidia				Bacteroidales
ALYWLQVGAQPTDTTR	Bacteria				Bacteroidetes			Bacteroidia				Bacteroidales
AQAFGSLK	Bacteria				Bacteroidetes			Bacteroidia				Bacteroidales
DVTMTDLISGR	Bacteria				Bacteroidetes			Bacteroidia				Bacteroidales
EGEELAALNPHIVVK	Bacteria				Bacteroidetes			Bacteroidia				Bacteroidales
EQLLEELNGVVGK	Bacteria				Bacteroidetes			Bacteroidia				Bacteroidales
EVTGNIVIR	Bacteria				Bacteroidetes			Bacteroidia				Bacteroidales
FHASVNQSILK	Bacteria				Bacteroidetes			Bacteroidia				Bacteroidales
GFAGATNWSFLR	Bacteria				Bacteroidetes			Bacteroidia				Bacteroidales
GGALVDFPDFTR	Bacteria				Bacteroidetes			Bacteroidia				Bacteroidales
GGMPVTMMR	Bacteria				Bacteroidetes			Bacteroidia				Bacteroidales
GNYTLGIQEQIIFPEINIDSITK	Bacteria				Bacteroidetes			Bacteroidia				Bacteroidales
GVQSDPMGMLQGK	Bacteria				Bacteroidetes			Bacteroidia				Bacteroidales
ILGMNITFVTSAK	Bacteria				Bacteroidetes			Bacteroidia				Bacteroidales
ILPVVITYYADK	Bacteria				Bacteroidetes			Bacteroidia				Bacteroidales
IVIEGVQNLK	Bacteria				Bacteroidetes			Bacteroidia				Bacteroidales
LADEIMTHR	Bacteria				Bacteroidetes			Bacteroidia				Bacteroidales
LGIDVVLQR	Bacteria				Bacteroidetes			Bacteroidia				Bacteroidales
LTINVDHLGLGK	Bacteria				Bacteroidetes			Bacteroidia				Bacteroidales
MGNTMLLATVCAAK	Bacteria				Bacteroidetes			Bacteroidia				Bacteroidales
NDTDVDIK	Bacteria				Bacteroidetes			Bacteroidia				Bacteroidales
NVSTGGISSVASEDIASMTVLK	Bacteria				Bacteroidetes			Bacteroidia				Bacteroidales
SAISGSKPVMR	Bacteria				Bacteroidetes			Bacteroidia				Bacteroidales
SILEYNQEFPFFGETR	Bacteria				Bacteroidetes			Bacteroidia				Bacteroidales
STGFYQLIEFK	Bacteria				Bacteroidetes			Bacteroidia				Bacteroidales
TASAEQAEEIHAHIR	Bacteria				Bacteroidetes			Bacteroidia				Bacteroidales
VYLAEHDVVTELTPTDR	Bacteria				Bacteroidetes			Bacteroidia				Bacteroidales
ACELCEQFAK	Bacteria				Bacteroidetes			Bacteroidia				Bacteroidales
AGQIVGVR	Bacteria				Bacteroidetes			Bacteroidia				Bacteroidales
AIIAGDIDR	Bacteria				Bacteroidetes			Bacteroidia				Bacteroidales
ELLLNVSYK	Bacteria				Bacteroidetes			Bacteroidia				Bacteroidales
GFTTNFDDLGQTDGSYFDQIPGLASQR	Bacteria				Bacteroidetes			Bacteroidia				Bacteroidales
HTVTLEGGDEALR	Bacteria				Bacteroidetes			Bacteroidia				Bacteroidales
IMVNAHEATRPTGLCR	Bacteria				Bacteroidetes			Bacteroidia				Bacteroidales
ISMLQLTFGQNMLK	Bacteria				Bacteroidetes			Bacteroidia				Bacteroidales
LTPEALWAMGR	Bacteria				Bacteroidetes			Bacteroidia				Bacteroidales
LTQEIGNAR	Bacteria				Bacteroidetes			Bacteroidia				Bacteroidales
NAYNEPYTR	Bacteria				Bacteroidetes			Bacteroidia				Bacteroidales
NNLPASAMENTVFGHEIFSNK	Bacteria				Bacteroidetes			Bacteroidia				Bacteroidales
QALYNNPTR	Bacteria				Bacteroidetes			Bacteroidia				Bacteroidales
QIWVNHLK	Bacteria				Bacteroidetes			Bacteroidia				Bacteroidales
TEGEQPDENNYISR	Bacteria				Bacteroidetes			Bacteroidia				Bacteroidales
VAGLNITSGGATGSSQK	Bacteria				Bacteroidetes			Bacteroidia				Bacteroidales
VFLYAETNQKPVK	Bacteria				Bacteroidetes			Bacteroidia				Bacteroidales
VVCEAEFMAQIVK	Bacteria				Bacteroidetes			Bacteroidia				Bacteroidales
VVGCTNDYEK	Bacteria				Bacteroidetes			Bacteroidia				Bacteroidales
YILSGDNHK	Bacteria				Bacteroidetes			Bacteroidia				Bacteroidales
AVELLGGADLISTPLWWAK	Bacteria				Bacteroidetes			Bacteroidia				Bacteroidales
ELAMLSYFGR	Bacteria				Bacteroidetes			Bacteroidia				Bacteroidales
EVSLFDVYEGK	Bacteria				Bacteroidetes			Bacteroidia				Bacteroidales
EYEEHSSFNMIK	Bacteria				Bacteroidetes			Bacteroidia				Bacteroidales
FELPIYPELK	Bacteria				Bacteroidetes			Bacteroidia				Bacteroidales
GEVFNLPVEK	Bacteria				Bacteroidetes			Bacteroidia				Bacteroidales
GVEQLVTGMYAK	Bacteria				Bacteroidetes			Bacteroidia				Bacteroidales
HYFGPTQAAINLIYQF	Bacteria				Bacteroidetes			Bacteroidia				Bacteroidales
IAYDLGLR	Bacteria				Bacteroidetes			Bacteroidia				Bacteroidales
IDYQFEDDPNTWK	Bacteria				Bacteroidetes			Bacteroidia				Bacteroidales
IFGNLWAEADIFK	Bacteria				Bacteroidetes			Bacteroidia				Bacteroidales
ISNESFFPK	Bacteria				Bacteroidetes			Bacteroidia				Bacteroidales
KPYINFGDIK	Bacteria				Bacteroidetes			Bacteroidia				Bacteroidales
LFANPYNAAK	Bacteria				Bacteroidetes			Bacteroidia				Bacteroidales
LLGTISLSYK	Bacteria				Bacteroidetes			Bacteroidia				Bacteroidales
LNVFVTYSGGNK	Bacteria				Bacteroidetes			Bacteroidia				Bacteroidales
NAGFAATNAAEWAK	Bacteria				Bacteroidetes			Bacteroidia				Bacteroidales
NTAFEIFYSALETVK	Bacteria				Bacteroidetes			Bacteroidia				Bacteroidales
QDFCYVR	Bacteria				Bacteroidetes			Bacteroidia				Bacteroidales
SELASSVPGLPQAEPSLK	Bacteria				Bacteroidetes			Bacteroidia				Bacteroidales
STEGNPVQLLQSLSHK	Bacteria				Bacteroidetes			Bacteroidia				Bacteroidales
STEGTYNLGNSLYK	Bacteria				Bacteroidetes			Bacteroidia				Bacteroidales
SVFTLWAPTAEEVR	Bacteria				Bacteroidetes			Bacteroidia				Bacteroidales
TTVEPHIGQVSYFK	Bacteria				Bacteroidetes			Bacteroidia				Bacteroidales
VLSLPESLEGGK	Bacteria				Bacteroidetes			Bacteroidia				Bacteroidales
VMDINPEDIENMSVLK	Bacteria				Bacteroidetes			Bacteroidia				Bacteroidales
VYGPDIISR	Bacteria				Bacteroidetes			Bacteroidia				Bacteroidales
WLNLTFTTGISK	Bacteria				Bacteroidetes			Bacteroidia				Bacteroidales
ASDSLTDSPNLWSPVIDQLK	Bacteria				Bacteroidetes			Bacteroidia				Bacteroidales
DGATITIEPWR	Bacteria				Bacteroidetes			Bacteroidia				Bacteroidales
DGYPFGQDFQAGDLR	Bacteria				Bacteroidetes			Bacteroidia				Bacteroidales
EFFPGIGQIQFEGR	Bacteria				Bacteroidetes			Bacteroidia				Bacteroidales
EFTGTFTGK	Bacteria				Bacteroidetes			Bacteroidia				Bacteroidales
EVYSEVLGR	Bacteria				Bacteroidetes			Bacteroidia				Bacteroidales
GGNWGFSESNLNYR	Bacteria				Bacteroidetes			Bacteroidia				Bacteroidales
GILTGEAEPDYER	Bacteria				Bacteroidetes			Bacteroidia				Bacteroidales
GLLAPMPWSK	Bacteria				Bacteroidetes			Bacteroidia				Bacteroidales
GNDAGNYETSAPHMQNFIDCVR	Bacteria				Bacteroidetes			Bacteroidia				Bacteroidales
GYGLVQNPGW	Bacteria				Bacteroidetes			Bacteroidia				Bacteroidales
ICLDVNGTTEVK	Bacteria				Bacteroidetes			Bacteroidia				Bacteroidales
INPNALLIGFAR	Bacteria				Bacteroidetes			Bacteroidia				Bacteroidales
INPNALLIGFGR	Bacteria				Bacteroidetes			Bacteroidia				Bacteroidales
LEQFHDAVK	Bacteria				Bacteroidetes			Bacteroidia				Bacteroidales
LGHATAIGPILQGIARPVNDLSR	Bacteria				Bacteroidetes			Bacteroidia				Bacteroidales
LSEVDFLR	Bacteria				Bacteroidetes			Bacteroidia				Bacteroidales
LTEFAAWR	Bacteria				Bacteroidetes			Bacteroidia				Bacteroidales
MDLGNYGIGGNEVK	Bacteria				Bacteroidetes			Bacteroidia				Bacteroidales
MQANVGDMK	Bacteria				Bacteroidetes			Bacteroidia				Bacteroidales
NMSLDDIVTYVAGIVAK	Bacteria				Bacteroidetes			Bacteroidia				Bacteroidales
NVSISNIAR	Bacteria				Bacteroidetes			Bacteroidia				Bacteroidales
QTDPYTLEHVNWINCIR	Bacteria				Bacteroidetes			Bacteroidia				Bacteroidales
QTPFSMVQVSLIGR	Bacteria				Bacteroidetes			Bacteroidia				Bacteroidales
TVTLAYNLPK	Bacteria				Bacteroidetes			Bacteroidia				Bacteroidales
VAHAMMAQGIV	Bacteria				Bacteroidetes			Bacteroidia				Bacteroidales
VLGQEHIR	Bacteria				Bacteroidetes			Bacteroidia				Bacteroidales
VLLDIHITPYFPAK	Bacteria				Bacteroidetes			Bacteroidia				Bacteroidales
VYQTNEIK	Bacteria				Bacteroidetes			Bacteroidia				Bacteroidales
WELYIPQDLAYGAR	Bacteria				Bacteroidetes			Bacteroidia				Bacteroidales
YITSASLSPK	Bacteria				Bacteroidetes			Bacteroidia				Bacteroidales
AGDTVTVAYR	Bacteria				Bacteroidetes			Bacteroidia				Bacteroidales
AVGEAIVEATK	Bacteria				Bacteroidetes			Bacteroidia				Bacteroidales
EFGISIPDDQAEK	Bacteria				Bacteroidetes			Bacteroidia				Bacteroidales
ENQGGTCVPVSK	Bacteria				Bacteroidetes			Bacteroidia				Bacteroidales
ETPAVEVK	Bacteria				Bacteroidetes			Bacteroidia				Bacteroidales
GGANIINLR	Bacteria				Bacteroidetes			Bacteroidia				Bacteroidales
GVLCLQDHGYPASFR	Bacteria				Bacteroidetes			Bacteroidia				Bacteroidales
IAEEAFATGK	Bacteria				Bacteroidetes			Bacteroidia				Bacteroidales
IEEPEQAPVDTSLIK	Bacteria				Bacteroidetes			Bacteroidia				Bacteroidales
ITGVIPVDLAVEQMK	Bacteria				Bacteroidetes			Bacteroidia				Bacteroidales
ITTPVANFLLAK	Bacteria				Bacteroidetes			Bacteroidia				Bacteroidales
IYASTPEAK	Bacteria				Bacteroidetes			Bacteroidia				Bacteroidales
LDLDSLSYELR	Bacteria				Bacteroidetes			Bacteroidia				Bacteroidales
MLELAWEGVR	Bacteria				Bacteroidetes			Bacteroidia				Bacteroidales
NVDLGTLVGPGGK	Bacteria				Bacteroidetes			Bacteroidia				Bacteroidales
NYPQFSPDGK	Bacteria				Bacteroidetes			Bacteroidia				Bacteroidales
QALLFFAK	Bacteria				Bacteroidetes			Bacteroidia				Bacteroidales
QLVISYIGMK	Bacteria				Bacteroidetes			Bacteroidia				Bacteroidales
SIVSYGGVQGGLLEK	Bacteria				Bacteroidetes			Bacteroidia				Bacteroidales
TTSDLLTDLDLPNYTGFNSIK	Bacteria				Bacteroidetes			Bacteroidia				Bacteroidales
ALNPERPVAR	Bacteria				Bacteroidetes			Bacteroidia				Bacteroidales
ANYIVGHNEIAENIR	Bacteria				Bacteroidetes			Bacteroidia				Bacteroidales
ASGVYISNSGGPSGETTIR	Bacteria				Bacteroidetes			Bacteroidia				Bacteroidales
AVSIISAGWDPGSDSIVR	Bacteria				Bacteroidetes			Bacteroidia				Bacteroidales
ELSHFLVK	Bacteria				Bacteroidetes			Bacteroidia				Bacteroidales
FADALLMK	Bacteria				Bacteroidetes			Bacteroidia				Bacteroidales
FHLALDRPDPAADAAGVK	Bacteria				Bacteroidetes			Bacteroidia				Bacteroidales
FNLDENEVRPYLK	Bacteria				Bacteroidetes			Bacteroidia				Bacteroidales
FTDGIDFTTCDIAK	Bacteria				Bacteroidetes			Bacteroidia				Bacteroidales
FVCDTKPEVVK	Bacteria				Bacteroidetes			Bacteroidia				Bacteroidales
GGVNISSVHFNSDVLK	Bacteria				Bacteroidetes			Bacteroidia				Bacteroidales
GLSQSIDFTGGR	Bacteria				Bacteroidetes			Bacteroidia				Bacteroidales
GNLLELAVK	Bacteria				Bacteroidetes			Bacteroidia				Bacteroidales
HYDGLLNSGR	Bacteria				Bacteroidetes			Bacteroidia				Bacteroidales
IADIDMTVSPSSK	Bacteria				Bacteroidetes			Bacteroidia				Bacteroidales
LLQQAGYQTALIGK	Bacteria				Bacteroidetes			Bacteroidia				Bacteroidales
LSAFGSYTYNVK	Bacteria				Bacteroidetes			Bacteroidia				Bacteroidales
LVDENGLPIAGEAQVIGK	Bacteria				Bacteroidetes			Bacteroidia				Bacteroidales
QLTPHPWDALDTNLK	Bacteria				Bacteroidetes			Bacteroidia				Bacteroidales
SGFAPIIGTR	Bacteria				Bacteroidetes			Bacteroidia				Bacteroidales
TSPEIEPMAR	Bacteria				Bacteroidetes			Bacteroidia				Bacteroidales
VNNENLDESR	Bacteria				Bacteroidetes			Bacteroidia				Bacteroidales
YHNVVASIK	Bacteria				Bacteroidetes			Bacteroidia				Bacteroidales
AQLAQAEAQR	Bacteria				Bacteroidetes			Bacteroidia				Bacteroidales
AQSAIYAEIKPLESIGEDLTIR	Bacteria				Bacteroidetes			Bacteroidia				Bacteroidales
DLLPTSNSIFNSAVVPFGEGYAGVFR	Bacteria				Bacteroidetes			Bacteroidia				Bacteroidales
DLVHWEHLDPAIAR	Bacteria				Bacteroidetes			Bacteroidia				Bacteroidales
EDLNYEFVVPQTR	Bacteria				Bacteroidetes			Bacteroidia				Bacteroidales
GAALSDLVAAAR	Bacteria				Bacteroidetes			Bacteroidia				Bacteroidales
GLDPEVELFR	Bacteria				Bacteroidetes			Bacteroidia				Bacteroidales
IAGVQITSQGGQVGASQNIVVR	Bacteria				Bacteroidetes			Bacteroidia				Bacteroidales
INLNQPMADILK	Bacteria				Bacteroidetes			Bacteroidia				Bacteroidales
LLADTQNLDEVVVTAMGISK	Bacteria				Bacteroidetes			Bacteroidia				Bacteroidales
LLIGDDEHGWDNEGVFNYEGGCYAK	Bacteria				Bacteroidetes			Bacteroidia				Bacteroidales
LQNPTNEAVAAK	Bacteria				Bacteroidetes			Bacteroidia				Bacteroidales
MEEDMMQSVQEK	Bacteria				Bacteroidetes			Bacteroidia				Bacteroidales
NEIIDIFAR	Bacteria				Bacteroidetes			Bacteroidia				Bacteroidales
QSQEELEHAYK	Bacteria				Bacteroidetes			Bacteroidia				Bacteroidales
QWFLSPDNK	Bacteria				Bacteroidetes			Bacteroidia				Bacteroidales
SDLTSLSNQDLIYK	Bacteria				Bacteroidetes			Bacteroidia				Bacteroidales
VIAGVGVPQLSAIYDVAK	Bacteria				Bacteroidetes			Bacteroidia				Bacteroidales
VMMGWNNTFTYK	Bacteria				Bacteroidetes			Bacteroidia				Bacteroidales
VSGTLNWTAPSSVDNVTK	Bacteria				Bacteroidetes			Bacteroidia				Bacteroidales
YAAQALLAK	Bacteria				Bacteroidetes			Bacteroidia				Bacteroidales
YLRPYSR	Bacteria				Bacteroidetes			Bacteroidia				Bacteroidales
AFGGDYSYK	Bacteria				Bacteroidetes			Bacteroidia				Bacteroidales
AILNPGTLVPFLVEK	Bacteria				Bacteroidetes			Bacteroidia				Bacteroidales
APVFVAPAMDLDMFAHPSTR	Bacteria				Bacteroidetes			Bacteroidia				Bacteroidales
EVQMFHTVLGTVDNK	Bacteria				Bacteroidetes			Bacteroidia				Bacteroidales
FIATVNLR	Bacteria				Bacteroidetes			Bacteroidia				Bacteroidales
GVIVSVGGQIPNNLAMK	Bacteria				Bacteroidetes			Bacteroidia				Bacteroidales
IDSGVQTIVGVNK	Bacteria				Bacteroidetes			Bacteroidia				Bacteroidales
IIFLENYDMQLAR	Bacteria				Bacteroidetes			Bacteroidia				Bacteroidales
IYGYNNVEIPTTLK	Bacteria				Bacteroidetes			Bacteroidia				Bacteroidales
MDMSGFVVPVPGKPIDK	Bacteria				Bacteroidetes			Bacteroidia				Bacteroidales
MGAEAIYDLLAR	Bacteria				Bacteroidetes			Bacteroidia				Bacteroidales
NFLINDLSYNALQSGAGLK	Bacteria				Bacteroidetes			Bacteroidia				Bacteroidales
SGADFFEVVR	Bacteria				Bacteroidetes			Bacteroidia				Bacteroidales
SGSGYEIK	Bacteria				Bacteroidetes			Bacteroidia				Bacteroidales
TLAGKPYFSVASGGGTGR	Bacteria				Bacteroidetes			Bacteroidia				Bacteroidales
VIEIQHNVMTPQPYNR	Bacteria				Bacteroidetes			Bacteroidia				Bacteroidales
YLLSVVAR	Bacteria				Bacteroidetes			Bacteroidia				Bacteroidales
AAGGNIGVGEAFLYDATNIR	Bacteria				Bacteroidetes			Bacteroidia				Bacteroidales
ANLSGAVAQLDSK	Bacteria				Bacteroidetes			Bacteroidia				Bacteroidales
DATASAMYGTR	Bacteria				Bacteroidetes			Bacteroidia				Bacteroidales
DIESIDILK	Bacteria				Bacteroidetes			Bacteroidia				Bacteroidales
DTTPTNDYLQK	Bacteria				Bacteroidetes			Bacteroidia				Bacteroidales
EALAEQFAPQSDFK	Bacteria				Bacteroidetes			Bacteroidia				Bacteroidales
FAPINTAIPSLSIAPDAR	Bacteria				Bacteroidetes			Bacteroidia				Bacteroidales
GGADFSPR	Bacteria				Bacteroidetes			Bacteroidia				Bacteroidales
GGGFSSNFLSK	Bacteria				Bacteroidetes			Bacteroidia				Bacteroidales
GLYALALANTGER	Bacteria				Bacteroidetes			Bacteroidia				Bacteroidales
HDMEMVAGLGGK	Bacteria				Bacteroidetes			Bacteroidia				Bacteroidales
IQNVTLGYDFK	Bacteria				Bacteroidetes			Bacteroidia				Bacteroidales
LQGQYTSGPCSVSQK	Bacteria				Bacteroidetes			Bacteroidia				Bacteroidales
LTSELSFAGR	Bacteria				Bacteroidetes			Bacteroidia				Bacteroidales
NGQDNSQPGVPYR	Bacteria				Bacteroidetes			Bacteroidia				Bacteroidales
NYSNIPSLVNLLK	Bacteria				Bacteroidetes			Bacteroidia				Bacteroidales
SIGILTSGGDAPGMNAAIR	Bacteria				Bacteroidetes			Bacteroidia				Bacteroidales
SPLPGVILSVDCK	Bacteria				Bacteroidetes			Bacteroidia				Bacteroidales
TGETYLIK	Bacteria				Bacteroidetes			Bacteroidia				Bacteroidales
TLAAASSLK	Bacteria				Bacteroidetes			Bacteroidia				Bacteroidales
TTIDPSNLTEESLK	Bacteria				Bacteroidetes			Bacteroidia				Bacteroidales
VIVDGYTTQANTK	Bacteria				Bacteroidetes			Bacteroidia				Bacteroidales
VLDELGEPIIGANIVEK	Bacteria				Bacteroidetes			Bacteroidia				Bacteroidales
VMVAPADGYTSGQALK	Bacteria				Bacteroidetes			Bacteroidia				Bacteroidales
YLTGFEVLNPELVICHLDSK	Bacteria				Bacteroidetes			Bacteroidia				Bacteroidales
YYTHYGSLQSAYSK	Bacteria				Bacteroidetes			Bacteroidia				Bacteroidales
AAGQSYYNPLMQTSK	Bacteria				Bacteroidetes			Bacteroidia				Bacteroidales
AGFGVAGLSEK	Bacteria				Bacteroidetes			Bacteroidia				Bacteroidales
ANTNFFVNK	Bacteria				Bacteroidetes			Bacteroidia				Bacteroidales
EAMEEISK	Bacteria				Bacteroidetes			Bacteroidia				Bacteroidales
EMLHFDDFGG	Bacteria				Bacteroidetes			Bacteroidia				Bacteroidales
GPIASIAYQGLMR	Bacteria				Bacteroidetes			Bacteroidia				Bacteroidales
IYQTPDDFSER	Bacteria				Bacteroidetes			Bacteroidia				Bacteroidales
LLLLTEEGKPK	Bacteria				Bacteroidetes			Bacteroidia				Bacteroidales
LNAMAGLSWQER	Bacteria				Bacteroidetes			Bacteroidia				Bacteroidales
LTYNFINR	Bacteria				Bacteroidetes			Bacteroidia				Bacteroidales
NAVFTPDGQTVYFLSER	Bacteria				Bacteroidetes			Bacteroidia				Bacteroidales
NFTTDLSQIFTDER	Bacteria				Bacteroidetes			Bacteroidia				Bacteroidales
NSQFATPLFEFSGACSGCGETPYVK	Bacteria				Bacteroidetes			Bacteroidia				Bacteroidales
NTGIWLNR	Bacteria				Bacteroidetes			Bacteroidia				Bacteroidales
NYQNDNDSVYR	Bacteria				Bacteroidetes			Bacteroidia				Bacteroidales
SLQQLAEDMGLTVER	Bacteria				Bacteroidetes			Bacteroidia				Bacteroidales
SYEEVTPELSYEAGK	Bacteria				Bacteroidetes			Bacteroidia				Bacteroidales
SYSFTLGGSPVR	Bacteria				Bacteroidetes			Bacteroidia				Bacteroidales
VIDPLGVPLDGR	Bacteria				Bacteroidetes			Bacteroidia				Bacteroidales
VQSDAALR	Bacteria				Bacteroidetes			Bacteroidia				Bacteroidales
WTHIPGTK	Bacteria				Bacteroidetes			Bacteroidia				Bacteroidales
YGDVTSFQNENR	Bacteria				Bacteroidetes			Bacteroidia				Bacteroidales
ALQNTTVDEQK	Bacteria				Bacteroidetes			Bacteroidia				Bacteroidales
ASVEQVYAQVESDLK	Bacteria				Bacteroidetes			Bacteroidia				Bacteroidales
ASYSIVGNDVPIGVTNER	Bacteria				Bacteroidetes			Bacteroidia				Bacteroidales
DFDQAMLGVR	Bacteria				Bacteroidetes			Bacteroidia				Bacteroidales
EAITQPVELR	Bacteria				Bacteroidetes			Bacteroidia				Bacteroidales
ELFANPDVDGGLIGGAALK	Bacteria				Bacteroidetes			Bacteroidia				Bacteroidales
GIVLLFPDEK	Bacteria				Bacteroidetes			Bacteroidia				Bacteroidales
GTILYSGSIK	Bacteria				Bacteroidetes			Bacteroidia				Bacteroidales
IGEGVIATSELADAATATAAIAADK	Bacteria				Bacteroidetes			Bacteroidia				Bacteroidales
ILLPGQFTK	Bacteria				Bacteroidetes			Bacteroidia				Bacteroidales
LNSLSGSYMGQELQAK	Bacteria				Bacteroidetes			Bacteroidia				Bacteroidales
LSDNLYEGR	Bacteria				Bacteroidetes			Bacteroidia				Bacteroidales
LTANIEIIGK	Bacteria				Bacteroidetes			Bacteroidia				Bacteroidales
LVVFDPAVK	Bacteria				Bacteroidetes			Bacteroidia				Bacteroidales
NIGTISNR	Bacteria				Bacteroidetes			Bacteroidia				Bacteroidales
NISLGYSLPK	Bacteria				Bacteroidetes			Bacteroidia				Bacteroidales
NVPCTVIEAGPCVVTQIK	Bacteria				Bacteroidetes			Bacteroidia				Bacteroidales
NVPCTVIEAGPCVVTQVK	Bacteria				Bacteroidetes			Bacteroidia				Bacteroidales
QTVIHQYHQDPR	Bacteria				Bacteroidetes			Bacteroidia				Bacteroidales
SALGAVYSTR	Bacteria				Bacteroidetes			Bacteroidia				Bacteroidales
VADGTGSAASSIGEVR	Bacteria				Bacteroidetes			Bacteroidia				Bacteroidales
VIVHVGSTCVK	Bacteria				Bacteroidetes			Bacteroidia				Bacteroidales
YLPISINSITASSLELR	Bacteria				Bacteroidetes			Bacteroidia				Bacteroidales
YQNTGYFLR	Bacteria				Bacteroidetes			Bacteroidia				Bacteroidales
YTLEDAHSATTLR	Bacteria				Bacteroidetes			Bacteroidia				Bacteroidales
AAFEYAQNTLNQTK	Bacteria				Bacteroidetes			Bacteroidia				Bacteroidales
AEVTDIANAIYYR	Bacteria				Bacteroidetes			Bacteroidia				Bacteroidales
ALQDFQSPK	Bacteria				Bacteroidetes			Bacteroidia				Bacteroidales
ASYAEVGNDLDPYQLYTVFK	Bacteria				Bacteroidetes			Bacteroidia				Bacteroidales
AYVISELADNFGPVPPANAFDGIVEYK	Bacteria				Bacteroidetes			Bacteroidia				Bacteroidales
DVFEAVQMSVNPK	Bacteria				Bacteroidetes			Bacteroidia				Bacteroidales
EGENSSYDDYSAFK	Bacteria				Bacteroidetes			Bacteroidia				Bacteroidales
FTDYTFFGK	Bacteria				Bacteroidetes			Bacteroidia				Bacteroidales
GAQAVVLYGSR	Bacteria				Bacteroidetes			Bacteroidia				Bacteroidales
GNAAIAEEFGK	Bacteria				Bacteroidetes			Bacteroidia				Bacteroidales
GNSYITPQSHSILPSITNK	Bacteria				Bacteroidetes			Bacteroidia				Bacteroidales
GTAFVPGGSGWPGK	Bacteria				Bacteroidetes			Bacteroidia				Bacteroidales
IEEVLLNEAEAK	Bacteria				Bacteroidetes			Bacteroidia				Bacteroidales
IIPTLPEGVTYEYGGAK	Bacteria				Bacteroidetes			Bacteroidia				Bacteroidales
LFEDQSNR	Bacteria				Bacteroidetes			Bacteroidia				Bacteroidales
LTFVEFFK	Bacteria				Bacteroidetes			Bacteroidia				Bacteroidales
NLIFPSSTGADDVYR	Bacteria				Bacteroidetes			Bacteroidia				Bacteroidales
SFNIENEINNYR	Bacteria				Bacteroidetes			Bacteroidia				Bacteroidales
THSSNAPIGDSAPTTSCYMTGQPSR	Bacteria				Bacteroidetes			Bacteroidia				Bacteroidales
VCTVAAMPAAK	Bacteria				Bacteroidetes			Bacteroidia				Bacteroidales
VFVYQWK	Bacteria				Bacteroidetes			Bacteroidia				Bacteroidales
AAIGIPEEELR	Bacteria				Bacteroidetes			Bacteroidia				Bacteroidales
ANQVNDYLELIK	Bacteria				Bacteroidetes			Bacteroidia				Bacteroidales
AQQLFGNAAGVNELSEALGVLYLEQGEYAK	Bacteria				Bacteroidetes			Bacteroidia				Bacteroidales
ASVGVIDQQGIIK	Bacteria				Bacteroidetes			Bacteroidia				Bacteroidales
ATGVGYDELATVDGK	Bacteria				Bacteroidetes			Bacteroidia				Bacteroidales
AVVTVTPVLR	Bacteria				Bacteroidetes			Bacteroidia				Bacteroidales
CNMLQLGYTFDSNVISK	Bacteria				Bacteroidetes			Bacteroidia				Bacteroidales
DCFYGQEDAPVIVGGR	Bacteria				Bacteroidetes			Bacteroidia				Bacteroidales
EYSSETVPR	Bacteria				Bacteroidetes			Bacteroidia				Bacteroidales
FGGFVTVGGNLMMQR	Bacteria				Bacteroidetes			Bacteroidia				Bacteroidales
FGTFDQLLENNQEQLR	Bacteria				Bacteroidetes			Bacteroidia				Bacteroidales
GAIDHNIPLITNAR	Bacteria				Bacteroidetes			Bacteroidia				Bacteroidales
GPVASICYQGLMR	Bacteria				Bacteroidetes			Bacteroidia				Bacteroidales
IIDIAISELSTITGQK	Bacteria				Bacteroidetes			Bacteroidia				Bacteroidales
IVQNIGK	Bacteria				Bacteroidetes			Bacteroidia				Bacteroidales
LDNELDVEDLK	Bacteria				Bacteroidetes			Bacteroidia				Bacteroidales
LIADMLSTAGINR	Bacteria				Bacteroidetes			Bacteroidia				Bacteroidales
LSAIFSTFELK	Bacteria				Bacteroidetes			Bacteroidia				Bacteroidales
MQNDGYNAVLGENEQGMLR	Bacteria				Bacteroidetes			Bacteroidia				Bacteroidales
NTAAPATGAIANAK	Bacteria				Bacteroidetes			Bacteroidia				Bacteroidales
SFANQDALPSYFTEDLR	Bacteria				Bacteroidetes			Bacteroidia				Bacteroidales
SIDVMGADEYR	Bacteria				Bacteroidetes			Bacteroidia				Bacteroidales
SQSSYNIFVLGEPR	Bacteria				Bacteroidetes			Bacteroidia				Bacteroidales
TDGEINSIIGPAYNTFK	Bacteria				Bacteroidetes			Bacteroidia				Bacteroidales
TFAEKPAEFDPR	Bacteria				Bacteroidetes			Bacteroidia				Bacteroidales
TGDVLTGNPQDNDLCIIR	Bacteria				Bacteroidetes			Bacteroidia				Bacteroidales
VIAPAILGMSALNQR	Bacteria				Bacteroidetes			Bacteroidia				Bacteroidales
YGNEVADNCTILYGGSCNAGNAK	Bacteria				Bacteroidetes			Bacteroidia				Bacteroidales
ACEMECPK	Bacteria				Bacteroidetes			Bacteroidia				Bacteroidales
EAPFHAITR	Bacteria				Bacteroidetes			Bacteroidia				Bacteroidales
EIAYSDGPR	Bacteria				Bacteroidetes			Bacteroidia				Bacteroidales
FLSNAGVCSR	Bacteria				Bacteroidetes			Bacteroidia				Bacteroidales
GAFATILAHMANISYLTGTR	Bacteria				Bacteroidetes			Bacteroidia				Bacteroidales
GEVFVTSADYNTTK	Bacteria				Bacteroidetes			Bacteroidia				Bacteroidales
GNTAVMFSQVANAPAR	Bacteria				Bacteroidetes			Bacteroidia				Bacteroidales
GTQDIEVRPQVSGFIVK	Bacteria				Bacteroidetes			Bacteroidia				Bacteroidales
LADVTSLNMVEK	Bacteria				Bacteroidetes			Bacteroidia				Bacteroidales
LASLSPSATLAMSQK	Bacteria				Bacteroidetes			Bacteroidia				Bacteroidales
LNSTVNIR	Bacteria				Bacteroidetes			Bacteroidia				Bacteroidales
LNYSTELSK	Bacteria				Bacteroidetes			Bacteroidia				Bacteroidales
LVSGVDIWMNTPTRPLEASGTSGEK	Bacteria				Bacteroidetes			Bacteroidia				Bacteroidales
LVTITVCTARPGIIIGK	Bacteria				Bacteroidetes			Bacteroidia				Bacteroidales
NNWDQVDEYGK	Bacteria				Bacteroidetes			Bacteroidia				Bacteroidales
NVFNPETGFFHPK	Bacteria				Bacteroidetes			Bacteroidia				Bacteroidales
QETLSVNAR	Bacteria				Bacteroidetes			Bacteroidia				Bacteroidales
QQFTELTIK	Bacteria				Bacteroidetes			Bacteroidia				Bacteroidales
TINEDHSIGVVLGTEAIR	Bacteria				Bacteroidetes			Bacteroidia				Bacteroidales
TPFSAGAEVLPIPQTEIDISDGLITN	Bacteria				Bacteroidetes			Bacteroidia				Bacteroidales
TVELAGEGLR	Bacteria				Bacteroidetes			Bacteroidia				Bacteroidales
VGEPPTPLSLPEMPVPANLNFNQWMGPLNDPK	Bacteria				Bacteroidetes			Bacteroidia				Bacteroidales
VGGNYAASLVAGEIAHSK	Bacteria				Bacteroidetes			Bacteroidia				Bacteroidales
VNEIAYDVDDNPK	Bacteria				Bacteroidetes			Bacteroidia				Bacteroidales
AIDLIFHQGR	Bacteria				Bacteroidetes			Bacteroidia				Bacteroidales
ALISAEVPVCK	Bacteria				Bacteroidetes			Bacteroidia				Bacteroidales
ASNNDVVEPYAK	Bacteria				Bacteroidetes			Bacteroidia				Bacteroidales
ATQDFLWGFVR	Bacteria				Bacteroidetes			Bacteroidia				Bacteroidales
AVFSTPLNEVAVVK	Bacteria				Bacteroidetes			Bacteroidia				Bacteroidales
CEFIGEGR	Bacteria				Bacteroidetes			Bacteroidia				Bacteroidales
ISQEDFMENLTWVDNLK	Bacteria				Bacteroidetes			Bacteroidia				Bacteroidales
LDASQNMFNNK	Bacteria				Bacteroidetes			Bacteroidia				Bacteroidales
LGFSDFQIAR	Bacteria				Bacteroidetes			Bacteroidia				Bacteroidales
LHVDVSAR	Bacteria				Bacteroidetes			Bacteroidia				Bacteroidales
NLIAFQVFR	Bacteria				Bacteroidetes			Bacteroidia				Bacteroidales
NLSFAPDLNIPTPK	Bacteria				Bacteroidetes			Bacteroidia				Bacteroidales
NSSVASTTQIR	Bacteria				Bacteroidetes			Bacteroidia				Bacteroidales
NSYTLYWDR	Bacteria				Bacteroidetes			Bacteroidia				Bacteroidales
SVDQLPDFQDYSMK	Bacteria				Bacteroidetes			Bacteroidia				Bacteroidales
TFEFQNESR	Bacteria				Bacteroidetes			Bacteroidia				Bacteroidales
VNFNLGDIVTSMIK	Bacteria				Bacteroidetes			Bacteroidia				Bacteroidales
VNPQGEWNNSK	Bacteria				Bacteroidetes			Bacteroidia				Bacteroidales
YPANMEINSK	Bacteria				Bacteroidetes			Bacteroidia				Bacteroidales
AANAEELEALR	Bacteria				Bacteroidetes			Bacteroidia				Bacteroidales
AGVSDYDGAATLK	Bacteria				Bacteroidetes			Bacteroidia				Bacteroidales
DYTANQVTGLDR	Bacteria				Bacteroidetes			Bacteroidia				Bacteroidales
EFETNLFIPGSK	Bacteria				Bacteroidetes			Bacteroidia				Bacteroidales
GGTGLFVGR	Bacteria				Bacteroidetes			Bacteroidia				Bacteroidales
GQDVNTLIFPNLSSANSAYK	Bacteria				Bacteroidetes			Bacteroidia				Bacteroidales
IPQEEIER	Bacteria				Bacteroidetes			Bacteroidia				Bacteroidales
IQYVDNVR	Bacteria				Bacteroidetes			Bacteroidia				Bacteroidales
LNDFYSPNTDGSGETTALK	Bacteria				Bacteroidetes			Bacteroidia				Bacteroidales
MGVITDVK	Bacteria				Bacteroidetes			Bacteroidia				Bacteroidales
NAAEAAEAIGIGLQAFCIPGSVADDR	Bacteria				Bacteroidetes			Bacteroidia				Bacteroidales
NGGLGNGGTNFDAK	Bacteria				Bacteroidetes			Bacteroidia				Bacteroidales
NNPLKPEYSR	Bacteria				Bacteroidetes			Bacteroidia				Bacteroidales
NVTLSYTFPK	Bacteria				Bacteroidetes			Bacteroidia				Bacteroidales
QAVLVTQYPGATPQEVEK	Bacteria				Bacteroidetes			Bacteroidia				Bacteroidales
QDWDYLQASNNFR	Bacteria				Bacteroidetes			Bacteroidia				Bacteroidales
QVIIPLSQHIGAPAQAVVK	Bacteria				Bacteroidetes			Bacteroidia				Bacteroidales
TMNIFVYNTK	Bacteria				Bacteroidetes			Bacteroidia				Bacteroidales
VAGLTITSGSGDVTR	Bacteria				Bacteroidetes			Bacteroidia				Bacteroidales
VISFGDADGNATTGVVFTIR	Bacteria				Bacteroidetes			Bacteroidia				Bacteroidales
VVVAEQNLGQFAGYLR	Bacteria				Bacteroidetes			Bacteroidia				Bacteroidales
WANAPEYGLAK	Bacteria				Bacteroidetes			Bacteroidia				Bacteroidales
YNTQVFGNAALTFHLAEGLDLK	Bacteria				Bacteroidetes			Bacteroidia				Bacteroidales
AAMIQNHQIGLSGGTEK	Bacteria				Bacteroidetes			Bacteroidia				Bacteroidales
AEPQPLEAIGGK	Bacteria				Bacteroidetes			Bacteroidia				Bacteroidales
ATPTTNTNLK	Bacteria				Bacteroidetes			Bacteroidia				Bacteroidales
AVAFGECLQPEYK	Bacteria				Bacteroidetes			Bacteroidia				Bacteroidales
AVALSGSTVGASDQVMTR	Bacteria				Bacteroidetes			Bacteroidia				Bacteroidales
DAILDFCR	Bacteria				Bacteroidetes			Bacteroidia				Bacteroidales
DQSWTPGADNSNAILPILDSNDGYSGK	Bacteria				Bacteroidetes			Bacteroidia				Bacteroidales
FSTDLPEFVEAEK	Bacteria				Bacteroidetes			Bacteroidia				Bacteroidales
FYISGSNLLTFSK	Bacteria				Bacteroidetes			Bacteroidia				Bacteroidales
IDNGSAANLR	Bacteria				Bacteroidetes			Bacteroidia				Bacteroidales
LTSYVGYEMFPR	Bacteria				Bacteroidetes			Bacteroidia				Bacteroidales
LVIGGNLGYAEFR	Bacteria				Bacteroidetes			Bacteroidia				Bacteroidales
MAFEAAATSSFDK	Bacteria				Bacteroidetes			Bacteroidia				Bacteroidales
MNVSAMAVMLAIGDEAHEAK	Bacteria				Bacteroidetes			Bacteroidia				Bacteroidales
MTLISEAGIYDSGFLK	Bacteria				Bacteroidetes			Bacteroidia				Bacteroidales
MVSQDLGNQGLGGEPGFIIGR	Bacteria				Bacteroidetes			Bacteroidia				Bacteroidales
MYCDYFNTVGYK	Bacteria				Bacteroidetes			Bacteroidia				Bacteroidales
NTTGNVLRPALQIIK	Bacteria				Bacteroidetes			Bacteroidia				Bacteroidales
QIDGCANNVSEFIQGTK	Bacteria				Bacteroidetes			Bacteroidia				Bacteroidales
QLEDGSYVANDIDIK	Bacteria				Bacteroidetes			Bacteroidia				Bacteroidales
QVSPTVQYNYGANAVLPADGTNDPVR	Bacteria				Bacteroidetes			Bacteroidia				Bacteroidales
RPNTLSVSAYFSK	Bacteria				Bacteroidetes			Bacteroidia				Bacteroidales
SIYLSSTMSAGIK	Bacteria				Bacteroidetes			Bacteroidia				Bacteroidales
SSEVVTTLSLSSASAK	Bacteria				Bacteroidetes			Bacteroidia				Bacteroidales
STDASISER	Bacteria				Bacteroidetes			Bacteroidia				Bacteroidales
SVVFNFVR	Bacteria				Bacteroidetes			Bacteroidia				Bacteroidales
TALGAEAPDFSVR	Bacteria				Bacteroidetes			Bacteroidia				Bacteroidales
TGVSQNHSISLSGGGSK	Bacteria				Bacteroidetes			Bacteroidia				Bacteroidales
TMNIVVNK	Bacteria				Bacteroidetes			Bacteroidia				Bacteroidales
VTPSTNNLTLDSNAK	Bacteria				Bacteroidetes			Bacteroidia				Bacteroidales
VTPSTNNLTLDSNEK	Bacteria				Bacteroidetes			Bacteroidia				Bacteroidales
DASSAAIYGSK	Bacteria				Bacteroidetes			Bacteroidia				Bacteroidales
DVDWLSQLK	Bacteria				Bacteroidetes			Bacteroidia				Bacteroidales
EVVVNIGFK	Bacteria				Bacteroidetes			Bacteroidia				Bacteroidales
FSTDLPEFAEAEK	Bacteria				Bacteroidetes			Bacteroidia				Bacteroidales
GCANTSIFDAK	Bacteria				Bacteroidetes			Bacteroidia				Bacteroidales
GNYTEDGHLITSR	Bacteria				Bacteroidetes			Bacteroidia				Bacteroidales
GSDEQPYGENSWNR	Bacteria				Bacteroidetes			Bacteroidia				Bacteroidales
INSEHVIYR	Bacteria				Bacteroidetes			Bacteroidia				Bacteroidales
IPYFDFEVPTALPGVDPK	Bacteria				Bacteroidetes			Bacteroidia				Bacteroidales
IQLPSHVSVNALR	Bacteria				Bacteroidetes			Bacteroidia				Bacteroidales
IYNYAEFNSVAR	Bacteria				Bacteroidetes			Bacteroidia				Bacteroidales
LMTDLPTVDITTFPK	Bacteria				Bacteroidetes			Bacteroidia				Bacteroidales
LTGSFDYFVR	Bacteria				Bacteroidetes			Bacteroidia				Bacteroidales
SGAYHCTTIVDCNTR	Bacteria				Bacteroidetes			Bacteroidia				Bacteroidales
SNLSYQTPTDR	Bacteria				Bacteroidetes			Bacteroidia				Bacteroidales
SVTGPIEYDDQK	Bacteria				Bacteroidetes			Bacteroidia				Bacteroidales
TIALTGSEVK	Bacteria				Bacteroidetes			Bacteroidia				Bacteroidales
VAEAYFLR	Bacteria				Bacteroidetes			Bacteroidia				Bacteroidales
VGFEAAAPMLIIGAHR	Bacteria				Bacteroidetes			Bacteroidia				Bacteroidales
VINTGQVCNCCER	Bacteria				Bacteroidetes			Bacteroidia				Bacteroidales
AFANPYNAAQYGYIDDVIEPR	Bacteria				Bacteroidetes			Bacteroidia				Bacteroidales
ALADITMVGNNYK	Bacteria				Bacteroidetes			Bacteroidia				Bacteroidales
ASIASATNAHR	Bacteria				Bacteroidetes			Bacteroidia				Bacteroidales
ELVETEGALQFVDEHVLGVAK	Bacteria				Bacteroidetes			Bacteroidia				Bacteroidales
FETFGETAPQIEIINK	Bacteria				Bacteroidetes			Bacteroidia				Bacteroidales
FVVDNYSR	Bacteria				Bacteroidetes			Bacteroidia				Bacteroidales
GAVFANPAYVQIHPTCIPVHGDK	Bacteria				Bacteroidetes			Bacteroidia				Bacteroidales
GQYNLSANYFK	Bacteria				Bacteroidetes			Bacteroidia				Bacteroidales
HNNWSLGTDTGILLMAPGK	Bacteria				Bacteroidetes			Bacteroidia				Bacteroidales
INAAQGEDASR	Bacteria				Bacteroidetes			Bacteroidia				Bacteroidales
INDNLGGINYK	Bacteria				Bacteroidetes			Bacteroidia				Bacteroidales
IQEGVNALAGYAEIFQR	Bacteria				Bacteroidetes			Bacteroidia				Bacteroidales
ISGVGAVSISGTPIR	Bacteria				Bacteroidetes			Bacteroidia				Bacteroidales
LAAEGMLFR	Bacteria				Bacteroidetes			Bacteroidia				Bacteroidales
LDNLALGYTFDTK	Bacteria				Bacteroidetes			Bacteroidia				Bacteroidales
LNLTYVINNK	Bacteria				Bacteroidetes			Bacteroidia				Bacteroidales
NLQVGYSLPK	Bacteria				Bacteroidetes			Bacteroidia				Bacteroidales
NNVSINDALNAQR	Bacteria				Bacteroidetes			Bacteroidia				Bacteroidales
QLTIADMFAETIR	Bacteria				Bacteroidetes			Bacteroidia				Bacteroidales
RPVILTDYPK	Bacteria				Bacteroidetes			Bacteroidia				Bacteroidales
SSCTSASTFNNSWGGTYSTLK	Bacteria				Bacteroidetes			Bacteroidia				Bacteroidales
TTESYDRPR	Bacteria				Bacteroidetes			Bacteroidia				Bacteroidales
TTLPAGFDYELGGMAR	Bacteria				Bacteroidetes			Bacteroidia				Bacteroidales
TVIDSPHALATNDDLALGSAYNK	Bacteria				Bacteroidetes			Bacteroidia				Bacteroidales
VAISSVSCENALANLR	Bacteria				Bacteroidetes			Bacteroidia				Bacteroidales
VISSDQAGNVYK	Bacteria				Bacteroidetes			Bacteroidia				Bacteroidales
VNAEYDQGNPVQNQNLNER	Bacteria				Bacteroidetes			Bacteroidia				Bacteroidales
YASFDAGEGK	Bacteria				Bacteroidetes			Bacteroidia				Bacteroidales
YIYHENFK	Bacteria				Bacteroidetes			Bacteroidia				Bacteroidales
AAIGIPEEWLR	Bacteria				Bacteroidetes			Bacteroidia				Bacteroidales
AEATAGGLPSVTK	Bacteria				Bacteroidetes			Bacteroidia				Bacteroidales
AQIMHLTK	Bacteria				Bacteroidetes			Bacteroidia				Bacteroidales
GWSMGGNAK	Bacteria				Bacteroidetes			Bacteroidia				Bacteroidales
LDGSMQVYGPIWNNQQLIHEYSAK	Bacteria				Bacteroidetes			Bacteroidia				Bacteroidales
LIDADMYWHFQK	Bacteria				Bacteroidetes			Bacteroidia				Bacteroidales
LQNFTVADR	Bacteria				Bacteroidetes			Bacteroidia				Bacteroidales
LYVSAQNLFTFTGYK	Bacteria				Bacteroidetes			Bacteroidia				Bacteroidales
NAEFLASYIK	Bacteria				Bacteroidetes			Bacteroidia				Bacteroidales
NNDTGAGSYNYVLDPK	Bacteria				Bacteroidetes			Bacteroidia				Bacteroidales
SHHYVGPTK	Bacteria				Bacteroidetes			Bacteroidia				Bacteroidales
STEVGLNLGGGVK	Bacteria				Bacteroidetes			Bacteroidia				Bacteroidales
TTDLLLDCPIPHTTGFTTVYK	Bacteria				Bacteroidetes			Bacteroidia				Bacteroidales
YAIEQLAQR	Bacteria				Bacteroidetes			Bacteroidia				Bacteroidales
YNNQHIENQPTAGYVGNPTLGAYLFPR	Bacteria				Bacteroidetes			Bacteroidia				Bacteroidales
AGYGTTGNSNIGAYNWAFR	Bacteria				Bacteroidetes			Bacteroidia				Bacteroidales
ALHTAYYCFGTSK	Bacteria				Bacteroidetes			Bacteroidia				Bacteroidales
ANEVVEIFTEFPELVDPHTGR	Bacteria				Bacteroidetes			Bacteroidia				Bacteroidales
ANLLMQK	Bacteria				Bacteroidetes			Bacteroidia				Bacteroidales
AYLESIGQGHR	Bacteria				Bacteroidetes			Bacteroidia				Bacteroidales
DGLNLLYK	Bacteria				Bacteroidetes			Bacteroidia				Bacteroidales
FGSYTSYQYQR	Bacteria				Bacteroidetes			Bacteroidia				Bacteroidales
FLVDASYFAIK	Bacteria				Bacteroidetes			Bacteroidia				Bacteroidales
FVGKPIDSYYVYK	Bacteria				Bacteroidetes			Bacteroidia				Bacteroidales
GAYSVGIK	Bacteria				Bacteroidetes			Bacteroidia				Bacteroidales
GGDWYDGGQYR	Bacteria				Bacteroidetes			Bacteroidia				Bacteroidales
GMETYGEDPYLTEK	Bacteria				Bacteroidetes			Bacteroidia				Bacteroidales
IAEEAFATK	Bacteria				Bacteroidetes			Bacteroidia				Bacteroidales
IANQGVELAVNGIPVR	Bacteria				Bacteroidetes			Bacteroidia				Bacteroidales
IQHNNAIGPYK	Bacteria				Bacteroidetes			Bacteroidia				Bacteroidales
LGVDYAMHLPDK	Bacteria				Bacteroidetes			Bacteroidia				Bacteroidales
NSWDPGTLPTR	Bacteria				Bacteroidetes			Bacteroidia				Bacteroidales
SFENIEYYGR	Bacteria				Bacteroidetes			Bacteroidia				Bacteroidales
SITHQLYGGDWENR	Bacteria				Bacteroidetes			Bacteroidia				Bacteroidales
SSFGAEIR	Bacteria				Bacteroidetes			Bacteroidia				Bacteroidales
TFDVNLFTK	Bacteria				Bacteroidetes			Bacteroidia				Bacteroidales
TMAGRPQQDVAK	Bacteria				Bacteroidetes			Bacteroidia				Bacteroidales
VFAGEYACHGK	Bacteria				Bacteroidetes			Bacteroidia				Bacteroidales
VFNFCIQDSPR	Bacteria				Bacteroidetes			Bacteroidia				Bacteroidales
VTGEPVEDGDNPGK	Bacteria				Bacteroidetes			Bacteroidia				Bacteroidales
VTWNILEGLR	Bacteria				Bacteroidetes			Bacteroidia				Bacteroidales
VVLENLQNYITNYR	Bacteria				Bacteroidetes			Bacteroidia				Bacteroidales
VVYQMVGQPVGVFYIPR	Bacteria				Bacteroidetes			Bacteroidia				Bacteroidales
YGVFPSASLGWR	Bacteria				Bacteroidetes			Bacteroidia				Bacteroidales
YQPDLWLQALGNAGYK	Bacteria				Bacteroidetes			Bacteroidia				Bacteroidales
ACELTEEFAK	Bacteria				Bacteroidetes			Bacteroidia				Bacteroidales
ALTMLVGK	Bacteria				Bacteroidetes			Bacteroidia				Bacteroidales
DILPTSNSVFNSAVVPFK	Bacteria				Bacteroidetes			Bacteroidia				Bacteroidales
EFIVALPK	Bacteria				Bacteroidetes			Bacteroidia				Bacteroidales
ELGHIMWDFVGMGR	Bacteria				Bacteroidetes			Bacteroidia				Bacteroidales
EPIYDFFNK	Bacteria				Bacteroidetes			Bacteroidia				Bacteroidales
GCTLQPNSGAAGEYTGLR	Bacteria				Bacteroidetes			Bacteroidia				Bacteroidales
GTPTQPGVESPYR	Bacteria				Bacteroidetes			Bacteroidia				Bacteroidales
LDIDAAYYNK	Bacteria				Bacteroidetes			Bacteroidia				Bacteroidales
LSDGSYLENTQLEPDVK	Bacteria				Bacteroidetes			Bacteroidia				Bacteroidales
LSYNFAER	Bacteria				Bacteroidetes			Bacteroidia				Bacteroidales
LTCELSFAGR	Bacteria				Bacteroidetes			Bacteroidia				Bacteroidales
LVTGVDIWLNTPTRPLEASGTSGEK	Bacteria				Bacteroidetes			Bacteroidia				Bacteroidales
NCPFQQLR	Bacteria				Bacteroidetes			Bacteroidia				Bacteroidales
SAFNFIHACTPVMMK	Bacteria				Bacteroidetes			Bacteroidia				Bacteroidales
SGQIGHDPNQQFPDMDFPLFR	Bacteria				Bacteroidetes			Bacteroidia				Bacteroidales
VADVVNENSEVPYVDAFFTEK	Bacteria				Bacteroidetes			Bacteroidia				Bacteroidales
VSHEEALPTTLSYK	Bacteria				Bacteroidetes			Bacteroidia				Bacteroidales
VVTISGPDGYIYDPAGISGEK	Bacteria				Bacteroidetes			Bacteroidia				Bacteroidales
YAINARPK	Bacteria				Bacteroidetes			Bacteroidia				Bacteroidales
YAWEEAEHASK	Bacteria				Bacteroidetes			Bacteroidia				Bacteroidales
YFPNVSAVGTAFK	Bacteria				Bacteroidetes			Bacteroidia				Bacteroidales
AFLATGEQPER	Bacteria				Bacteroidetes			Bacteroidia				Bacteroidales
AITQTSDAHGYR	Bacteria				Bacteroidetes			Bacteroidia				Bacteroidales
ALAATGKPVILVLNEGRPR	Bacteria				Bacteroidetes			Bacteroidia				Bacteroidales
ASMISPDFVGHTVAVHNGNK	Bacteria				Bacteroidetes			Bacteroidia				Bacteroidales
AVIQAYPGQIR	Bacteria				Bacteroidetes			Bacteroidia				Bacteroidales
DASATAAYGIR	Bacteria				Bacteroidetes			Bacteroidia				Bacteroidales
DINNPGVR	Bacteria				Bacteroidetes			Bacteroidia				Bacteroidales
EASDSNVDMCGVGFLYR	Bacteria				Bacteroidetes			Bacteroidia				Bacteroidales
EFAGVDPSSGNALYYK	Bacteria				Bacteroidetes			Bacteroidia				Bacteroidales
EIDPWAGSYYVESLTNELVHK	Bacteria				Bacteroidetes			Bacteroidia				Bacteroidales
EITLTWNLPK	Bacteria				Bacteroidetes			Bacteroidia				Bacteroidales
ELTSRPISNVSSGLQGMMPGVTVTSGQGRPGQDGSTIR	Bacteria				Bacteroidetes			Bacteroidia				Bacteroidales
FFGNTYLK	Bacteria				Bacteroidetes			Bacteroidia				Bacteroidales
FIAAPAQGVTQLDR	Bacteria				Bacteroidetes			Bacteroidia				Bacteroidales
FNLGLNYINQDGTIK	Bacteria				Bacteroidetes			Bacteroidia				Bacteroidales
FSGLYTVTVPTK	Bacteria				Bacteroidetes			Bacteroidia				Bacteroidales
GGYQATDWLK	Bacteria				Bacteroidetes			Bacteroidia				Bacteroidales
GSTYQDQPDFTSLETYTFTTDNGYLNVK	Bacteria				Bacteroidetes			Bacteroidia				Bacteroidales
HAIVFAPTVTVK	Bacteria				Bacteroidetes			Bacteroidia				Bacteroidales
IAEETDLIVR	Bacteria				Bacteroidetes			Bacteroidia				Bacteroidales
IFSPLAPLTVK	Bacteria				Bacteroidetes			Bacteroidia				Bacteroidales
LIPWVGFGYAQR	Bacteria				Bacteroidetes			Bacteroidia				Bacteroidales
QGQTLDDVK	Bacteria				Bacteroidetes			Bacteroidia				Bacteroidales
SAEFDYCTR	Bacteria				Bacteroidetes			Bacteroidia				Bacteroidales
SLYGTHLVK	Bacteria				Bacteroidetes			Bacteroidia				Bacteroidales
TDGLIQTQEQLNAVK	Bacteria				Bacteroidetes			Bacteroidia				Bacteroidales
TNSNYSTSTSSNSAGYGNLSR	Bacteria				Bacteroidetes			Bacteroidia				Bacteroidales
TSIFASAEDAQQQK	Bacteria				Bacteroidetes			Bacteroidia				Bacteroidales
TVGEAIVEATK	Bacteria				Bacteroidetes			Bacteroidia				Bacteroidales
VQVNLGYR	Bacteria				Bacteroidetes			Bacteroidia				Bacteroidales
VYYNQGVNK	Bacteria				Bacteroidetes			Bacteroidia				Bacteroidales
YIHIGGDEAPR	Bacteria				Bacteroidetes			Bacteroidia				Bacteroidales
YQYLYGQR	Bacteria				Bacteroidetes			Bacteroidia				Bacteroidales
YSTSYGYAPK	Bacteria				Bacteroidetes			Bacteroidia				Bacteroidales
YVIYGSSDGTAK	Bacteria				Bacteroidetes			Bacteroidia				Bacteroidales
ATIHYYMTNAR	Bacteria				Bacteroidetes			Bacteroidia				Bacteroidales
AVIISWAK	Bacteria				Bacteroidetes			Bacteroidia				Bacteroidales
DANASVVLNK	Bacteria				Bacteroidetes			Bacteroidia				Bacteroidales
DASAASLYGSR	Bacteria				Bacteroidetes			Bacteroidia				Bacteroidales
DASAGAIYGTR	Bacteria				Bacteroidetes			Bacteroidia				Bacteroidales
EMMWIGGGAGMAPLR	Bacteria				Bacteroidetes			Bacteroidia				Bacteroidales
EMPNVVEAYK	Bacteria				Bacteroidetes			Bacteroidia				Bacteroidales
FDDNACVLLNNAGELR	Bacteria				Bacteroidetes			Bacteroidia				Bacteroidales
FDYALGHTLYNDLAAR	Bacteria				Bacteroidetes			Bacteroidia				Bacteroidales
GFDNFIYPTNR	Bacteria				Bacteroidetes			Bacteroidia				Bacteroidales
GHDTGGIYESYGR	Bacteria				Bacteroidetes			Bacteroidia				Bacteroidales
GLLKPGATIIEPTSGNTGVGLAFVSASK	Bacteria				Bacteroidetes			Bacteroidia				Bacteroidales
GQYSPTSPR	Bacteria				Bacteroidetes			Bacteroidia				Bacteroidales
HFNSIVAENCMK	Bacteria				Bacteroidetes			Bacteroidia				Bacteroidales
IIDLYEGVNEYGIK	Bacteria				Bacteroidetes			Bacteroidia				Bacteroidales
LAVMPLVK	Bacteria				Bacteroidetes			Bacteroidia				Bacteroidales
LITEPIER	Bacteria				Bacteroidetes			Bacteroidia				Bacteroidales
MIPQGIQVVVGDYK	Bacteria				Bacteroidetes			Bacteroidia				Bacteroidales
NSDADFFNR	Bacteria				Bacteroidetes			Bacteroidia				Bacteroidales
NVADFLVSEIK	Bacteria				Bacteroidetes			Bacteroidia				Bacteroidales
VLGFSDFQIAR	Bacteria				Bacteroidetes			Bacteroidia				Bacteroidales
VNLCGGGFTGQSQALR	Bacteria				Bacteroidetes			Bacteroidia				Bacteroidales
VPVTINATFPAK	Bacteria				Bacteroidetes			Bacteroidia				Bacteroidales
WCDGTYLEDQDFFR	Bacteria				Bacteroidetes			Bacteroidia				Bacteroidales
WDAIGAEYVVESTGLFLTK	Bacteria				Bacteroidetes			Bacteroidia				Bacteroidales
AGSVGVAISPYPQAR	Bacteria				Bacteroidetes			Bacteroidia				Bacteroidales
GSVIGHELAANPK	Bacteria				Bacteroidetes			Bacteroidia				Bacteroidales
HSFLEKPICVDPVGYR	Bacteria				Bacteroidetes			Bacteroidia				Bacteroidales
IGSYNPNTNPATVDLNFER	Bacteria				Bacteroidetes			Bacteroidia				Bacteroidales
ISANGDEAIGK	Bacteria				Bacteroidetes			Bacteroidia				Bacteroidales
LIVTGAVWRPGEYELSPSVHTVK	Bacteria				Bacteroidetes			Bacteroidia				Bacteroidales
NAEPADEASAR	Bacteria				Bacteroidetes			Bacteroidia				Bacteroidales
NANMSLGQSAADAAANASK	Bacteria				Bacteroidetes			Bacteroidia				Bacteroidales
NVNMINSLQGK	Bacteria				Bacteroidetes			Bacteroidia				Bacteroidales
QEYNVSYNTK	Bacteria				Bacteroidetes			Bacteroidia				Bacteroidales
SNYQVFAVINAGGR	Bacteria				Bacteroidetes			Bacteroidia				Bacteroidales
TVLGEDISMEDLGGAR	Bacteria				Bacteroidetes			Bacteroidia				Bacteroidales
VYENPEVGDGTAGPGR	Bacteria				Bacteroidetes			Bacteroidia				Bacteroidales
YADVNDYVAELAK	Bacteria				Bacteroidetes			Bacteroidia				Bacteroidales
AAEYLNVLR	Bacteria				Bacteroidetes			Bacteroidia				Bacteroidales
AQIMHMTK	Bacteria				Bacteroidetes			Bacteroidia				Bacteroidales
DIFFVSMAR	Bacteria				Bacteroidetes			Bacteroidia				Bacteroidales
DYQEVDNGIK	Bacteria				Bacteroidetes			Bacteroidia				Bacteroidales
EASGNITQMDDIIK	Bacteria				Bacteroidetes			Bacteroidia				Bacteroidales
LIEEIAER	Bacteria				Bacteroidetes			Bacteroidia				Bacteroidales
LTECIAEPR	Bacteria				Bacteroidetes			Bacteroidia				Bacteroidales
NVASLQGAEVK	Bacteria				Bacteroidetes			Bacteroidia				Bacteroidales
QSGFTGGAINAVTK	Bacteria				Bacteroidetes			Bacteroidia				Bacteroidales
SGALPISAGAVVQNVGTAYAVYEAVQK	Bacteria				Bacteroidetes			Bacteroidia				Bacteroidales
SVLNAIGLSNVR	Bacteria				Bacteroidetes			Bacteroidia				Bacteroidales
SYATPNVALLYK	Bacteria				Bacteroidetes			Bacteroidia				Bacteroidales
TAEFDYCTR	Bacteria				Bacteroidetes			Bacteroidia				Bacteroidales
VVLQSGTQNLEEVVVTAIGMK	Bacteria				Bacteroidetes			Bacteroidia				Bacteroidales
AAEVHYPR	Bacteria				Bacteroidetes			Bacteroidia				Bacteroidales
DLYEEGIR	Bacteria				Bacteroidetes			Bacteroidia				Bacteroidales
EAIDYLVANGEK	Bacteria				Bacteroidetes			Bacteroidia				Bacteroidales
EAPIHLSNLNVVDPK	Bacteria				Bacteroidetes			Bacteroidia				Bacteroidales
ELLASYPDSENNSEVYR	Bacteria				Bacteroidetes			Bacteroidia				Bacteroidales
ELSFGYTFR	Bacteria				Bacteroidetes			Bacteroidia				Bacteroidales
GAAIDIDGALSNPAGLSFLPTDGFR	Bacteria				Bacteroidetes			Bacteroidia				Bacteroidales
GGNSFDSLR	Bacteria				Bacteroidetes			Bacteroidia				Bacteroidales
GIDYGSYGMPR	Bacteria				Bacteroidetes			Bacteroidia				Bacteroidales
LGQNGDDEVNQVR	Bacteria				Bacteroidetes			Bacteroidia				Bacteroidales
LIDLFYLK	Bacteria				Bacteroidetes			Bacteroidia				Bacteroidales
LVLSYPVWK	Bacteria				Bacteroidetes			Bacteroidia				Bacteroidales
NHEAPEDIEYYMCGPGPMSK	Bacteria				Bacteroidetes			Bacteroidia				Bacteroidales
NSPALTTLDANNIPHTDLTVYTDPR	Bacteria				Bacteroidetes			Bacteroidia				Bacteroidales
QLVGGAGEDTILAR	Bacteria				Bacteroidetes			Bacteroidia				Bacteroidales
VGNLFPTVTGGFSTTLGYK	Bacteria				Bacteroidetes			Bacteroidia				Bacteroidales
VIGEDGEPVIGASIIVK	Bacteria				Bacteroidetes			Bacteroidia				Bacteroidales
VNFPIIR	Bacteria				Bacteroidetes			Bacteroidia				Bacteroidales
VTDVLTTK	Bacteria				Bacteroidetes			Bacteroidia				Bacteroidales
YNGTDVTIAANK	Bacteria				Bacteroidetes			Bacteroidia				Bacteroidales
AENDAETINR	Bacteria				Bacteroidetes			Bacteroidia				Bacteroidales
AIELYEGILK	Bacteria				Bacteroidetes			Bacteroidia				Bacteroidales
ALFDGVGR	Bacteria				Bacteroidetes			Bacteroidia				Bacteroidales
DATNGGIFMPK	Bacteria				Bacteroidetes			Bacteroidia				Bacteroidales
ELLSFYDFDGDNTPIIR	Bacteria				Bacteroidetes			Bacteroidia				Bacteroidales
FEGEPCCGSNR	Bacteria				Bacteroidetes			Bacteroidia				Bacteroidales
FNIPYADLR	Bacteria				Bacteroidetes			Bacteroidia				Bacteroidales
GSSLIGTVPDAVQVGPK	Bacteria				Bacteroidetes			Bacteroidia				Bacteroidales
GVEEGNYQALR	Bacteria				Bacteroidetes			Bacteroidia				Bacteroidales
IELLEPTSEDSTIAK	Bacteria				Bacteroidetes			Bacteroidia				Bacteroidales
MFSENDTR	Bacteria				Bacteroidetes			Bacteroidia				Bacteroidales
MYQSSPYDGK	Bacteria				Bacteroidetes			Bacteroidia				Bacteroidales
NTAAAVENFAGMGLSLLEISHR	Bacteria				Bacteroidetes			Bacteroidia				Bacteroidales
QAQASHAPQEELSPAETK	Bacteria				Bacteroidetes			Bacteroidia				Bacteroidales
SNININLTK	Bacteria				Bacteroidetes			Bacteroidia				Bacteroidales
SQNYHNVYNPATSFMQPR	Bacteria				Bacteroidetes			Bacteroidia				Bacteroidales
TNFGIDYTNR	Bacteria				Bacteroidetes			Bacteroidia				Bacteroidales
YQGGEAWGTSYTYQGEK	Bacteria				Bacteroidetes			Bacteroidia				Bacteroidales
AFLDFPVNK	Bacteria				Bacteroidetes			Bacteroidia				Bacteroidales
ATIGAVGNSDHALEK	Bacteria				Bacteroidetes			Bacteroidia				Bacteroidales
EIEPLLSAGLIK	Bacteria				Bacteroidetes			Bacteroidia				Bacteroidales
FAGASYLSSK	Bacteria				Bacteroidetes			Bacteroidia				Bacteroidales
FMYEESMHTPLIMR	Bacteria				Bacteroidetes			Bacteroidia				Bacteroidales
FSNSYYVENASFLR	Bacteria				Bacteroidetes			Bacteroidia				Bacteroidales
GASEFEALR	Bacteria				Bacteroidetes			Bacteroidia				Bacteroidales
GTLLMQPTIK	Bacteria				Bacteroidetes			Bacteroidia				Bacteroidales
INPLIGNAGVSAVPDAAR	Bacteria				Bacteroidetes			Bacteroidia				Bacteroidales
LMSTTNSSAR	Bacteria				Bacteroidetes			Bacteroidia				Bacteroidales
LTVYPVMK	Bacteria				Bacteroidetes			Bacteroidia				Bacteroidales
LYGFILGPGGLIDHK	Bacteria				Bacteroidetes			Bacteroidia				Bacteroidales
MNAFEDFVR	Bacteria				Bacteroidetes			Bacteroidia				Bacteroidales
QVLTEVQGR	Bacteria				Bacteroidetes			Bacteroidia				Bacteroidales
QYMDLSSMSGAGFVGNNR	Bacteria				Bacteroidetes			Bacteroidia				Bacteroidales
TATFSEAELR	Bacteria				Bacteroidetes			Bacteroidia				Bacteroidales
TLTTDTIIANSR	Bacteria				Bacteroidetes			Bacteroidia				Bacteroidales
TVATGNVEPR	Bacteria				Bacteroidetes			Bacteroidia				Bacteroidales
VAVQSLHIIPGEEYLSLMNTDVK	Bacteria				Bacteroidetes			Bacteroidia				Bacteroidales
VPLAETFGYVTALR	Bacteria				Bacteroidetes			Bacteroidia				Bacteroidales
VTGTADGITATQMDIK	Bacteria				Bacteroidetes			Bacteroidia				Bacteroidales
VTYVDLVGAK	Bacteria				Bacteroidetes			Bacteroidia				Bacteroidales
VYLFDDLRPTPEVSFAIR	Bacteria				Bacteroidetes			Bacteroidia				Bacteroidales
AAGVFVQAGGGPLGETTIR	Bacteria				Bacteroidetes			Bacteroidia				Bacteroidales
AIQNIVFQAK	Bacteria				Bacteroidetes			Bacteroidia				Bacteroidales
AYYHETPEILK	Bacteria				Bacteroidetes			Bacteroidia				Bacteroidales
EGEGSLAISLQSK	Bacteria				Bacteroidetes			Bacteroidia				Bacteroidales
ENTGTFTGK	Bacteria				Bacteroidetes			Bacteroidia				Bacteroidales
EVINNLFFSEK	Bacteria				Bacteroidetes			Bacteroidia				Bacteroidales
GYGSPYLYDANFTFK	Bacteria				Bacteroidetes			Bacteroidia				Bacteroidales
HLALLPFVTDMMK	Bacteria				Bacteroidetes			Bacteroidia				Bacteroidales
IITMPDFLK	Bacteria				Bacteroidetes			Bacteroidia				Bacteroidales
IVSFINTTEDPSVER	Bacteria				Bacteroidetes			Bacteroidia				Bacteroidales
LDNAVLENAAMSNAGQSLQGTVSGLR	Bacteria				Bacteroidetes			Bacteroidia				Bacteroidales
LDYIMELK	Bacteria				Bacteroidetes			Bacteroidia				Bacteroidales
LSLSAGSYGQYK	Bacteria				Bacteroidetes			Bacteroidia				Bacteroidales
MFEDGSDPYGHPNTDWNDEAYR	Bacteria				Bacteroidetes			Bacteroidia				Bacteroidales
NIQVGYNLPSEWIK	Bacteria				Bacteroidetes			Bacteroidia				Bacteroidales
QPVNQPLQTGLK	Bacteria				Bacteroidetes			Bacteroidia				Bacteroidales
QWINAYGPTQNQNPDLK	Bacteria				Bacteroidetes			Bacteroidia				Bacteroidales
SFTVEEAR	Bacteria				Bacteroidetes			Bacteroidia				Bacteroidales
SIGQFNLTGIAPAR	Bacteria				Bacteroidetes			Bacteroidia				Bacteroidales
TPVTEMVAGDIGATVK	Bacteria				Bacteroidetes			Bacteroidia				Bacteroidales
WGGVNTPGVYLDENVMR	Bacteria				Bacteroidetes			Bacteroidia				Bacteroidales
YFSPEEVNIK	Bacteria				Bacteroidetes			Bacteroidia				Bacteroidales
YYLGGSYR	Bacteria				Bacteroidetes			Bacteroidia				Bacteroidales
ADIDYCHAEALTK	Bacteria				Bacteroidetes			Bacteroidia				Bacteroidales
AFLDAVNR	Bacteria				Bacteroidetes			Bacteroidia				Bacteroidales
ATELHMISMK	Bacteria				Bacteroidetes			Bacteroidia				Bacteroidales
AYLAAGPYIGFR	Bacteria				Bacteroidetes			Bacteroidia				Bacteroidales
EIVHNPSYDVLFAEETKPSLEGFEK	Bacteria				Bacteroidetes			Bacteroidia				Bacteroidales
FAELLGDVVWDTK	Bacteria				Bacteroidetes			Bacteroidia				Bacteroidales
GGTDYYTTTTTNK	Bacteria				Bacteroidetes			Bacteroidia				Bacteroidales
IGMGGLFNVLEVAR	Bacteria				Bacteroidetes			Bacteroidia				Bacteroidales
LFTFVDNIK	Bacteria				Bacteroidetes			Bacteroidia				Bacteroidales
LFVVDTFCGANEATR	Bacteria				Bacteroidetes			Bacteroidia				Bacteroidales
NAPHPEYEVTADEWK	Bacteria				Bacteroidetes			Bacteroidia				Bacteroidales
NDSPETASRPFSASR	Bacteria				Bacteroidetes			Bacteroidia				Bacteroidales
NFPTYTDNASK	Bacteria				Bacteroidetes			Bacteroidia				Bacteroidales
NLEFHLSSSYTGK	Bacteria				Bacteroidetes			Bacteroidia				Bacteroidales
NLHGEEIDAK	Bacteria				Bacteroidetes			Bacteroidia				Bacteroidales
NSENYGQPGYVEK	Bacteria				Bacteroidetes			Bacteroidia				Bacteroidales
QNANELLLVQMR	Bacteria				Bacteroidetes			Bacteroidia				Bacteroidales
SESYFGLSK	Bacteria				Bacteroidetes			Bacteroidia				Bacteroidales
TGSYYGDIYGK	Bacteria				Bacteroidetes			Bacteroidia				Bacteroidales
TNADTPHDASIAR	Bacteria				Bacteroidetes			Bacteroidia				Bacteroidales
TSAFTVEPSDAPLYR	Bacteria				Bacteroidetes			Bacteroidia				Bacteroidales
TSLYIKPTDWLK	Bacteria				Bacteroidetes			Bacteroidia				Bacteroidales
TVAAITADLQK	Bacteria				Bacteroidetes			Bacteroidia				Bacteroidales
VADIPEVDYIHLDYIR	Bacteria				Bacteroidetes			Bacteroidia				Bacteroidales
VVCEVLSPLVK	Bacteria				Bacteroidetes			Bacteroidia				Bacteroidales
VWLGYTLK	Bacteria				Bacteroidetes			Bacteroidia				Bacteroidales
AGSGLHIHMR	Bacteria				Bacteroidetes			Bacteroidia				Bacteroidales
ALEIALSENPTVK	Bacteria				Bacteroidetes			Bacteroidia				Bacteroidales
ANLTGAVSSVK	Bacteria				Bacteroidetes			Bacteroidia				Bacteroidales
ATQITDISGLTHGIGWCAPK	Bacteria				Bacteroidetes			Bacteroidia				Bacteroidales
DLFTLFEEK	Bacteria				Bacteroidetes			Bacteroidia				Bacteroidales
GAPEGFVAPVTPGR	Bacteria				Bacteroidetes			Bacteroidia				Bacteroidales
GSDQLWTPAVFASLK	Bacteria				Bacteroidetes			Bacteroidia				Bacteroidales
IIDDLQFAYDNLPDR	Bacteria				Bacteroidetes			Bacteroidia				Bacteroidales
IIPMVEAAK	Bacteria				Bacteroidetes			Bacteroidia				Bacteroidales
LFHIPGYDDGTVYFSNIGLADK	Bacteria				Bacteroidetes			Bacteroidia				Bacteroidales
LGDNAHAESTVK	Bacteria				Bacteroidetes			Bacteroidia				Bacteroidales
NLAHEYGYNITFAPK	Bacteria				Bacteroidetes			Bacteroidia				Bacteroidales
NLTASIIGR	Bacteria				Bacteroidetes			Bacteroidia				Bacteroidales
SDAGTSILTDLNDNVLIDIEDAIR	Bacteria				Bacteroidetes			Bacteroidia				Bacteroidales
SIDKPLPSWVTFAK	Bacteria				Bacteroidetes			Bacteroidia				Bacteroidales
TENSPSDDIPTLNAGSNR	Bacteria				Bacteroidetes			Bacteroidia				Bacteroidales
VDFNVPLDENFNITDDTR	Bacteria				Bacteroidetes			Bacteroidia				Bacteroidales
VGEGIVSSIGSSESHK	Bacteria				Bacteroidetes			Bacteroidia				Bacteroidales
VSGVEISPSSGMPGASSK	Bacteria				Bacteroidetes			Bacteroidia				Bacteroidales
VVDCILDNMEYLDDAPSAENYGR	Bacteria				Bacteroidetes			Bacteroidia				Bacteroidales
YTYPSGSEHR	Bacteria				Bacteroidetes			Bacteroidia				Bacteroidales
AGVAAIFGPGTSVAK	Bacteria				Bacteroidetes			Bacteroidia				Bacteroidales
ALYNDAEAWETGEDYQ	Bacteria				Bacteroidetes			Bacteroidia				Bacteroidales
AMDMMQTAQLLGFDTK	Bacteria				Bacteroidetes			Bacteroidia				Bacteroidales
AVNGPAYIK	Bacteria				Bacteroidetes			Bacteroidia				Bacteroidales
DNYTETIAQAR	Bacteria				Bacteroidetes			Bacteroidia				Bacteroidales
EVFNTSSFGSASR	Bacteria				Bacteroidetes			Bacteroidia				Bacteroidales
FITNGDADLHLVLAR	Bacteria				Bacteroidetes			Bacteroidia				Bacteroidales
GDETWNLNEYASSTAGR	Bacteria				Bacteroidetes			Bacteroidia				Bacteroidales
GLNLSFSAR	Bacteria				Bacteroidetes			Bacteroidia				Bacteroidales
GVTISSPVFVDGFK	Bacteria				Bacteroidetes			Bacteroidia				Bacteroidales
ITELGIYPAVDPLESTSR	Bacteria				Bacteroidetes			Bacteroidia				Bacteroidales
IWLKPDVMAQYK	Bacteria				Bacteroidetes			Bacteroidia				Bacteroidales
LYVMLGAR	Bacteria				Bacteroidetes			Bacteroidia				Bacteroidales
NAFSPSLTLGWR	Bacteria				Bacteroidetes			Bacteroidia				Bacteroidales
NFIETATR	Bacteria				Bacteroidetes			Bacteroidia				Bacteroidales
QAEEAAAAAPAEEAPATESAE	Bacteria				Bacteroidetes			Bacteroidia				Bacteroidales
QHLLFWADDQPTK	Bacteria				Bacteroidetes			Bacteroidia				Bacteroidales
TDYIDVPVNLK	Bacteria				Bacteroidetes			Bacteroidia				Bacteroidales
TGVHIHDAIDSK	Bacteria				Bacteroidetes			Bacteroidia				Bacteroidales
TLLNQWFR	Bacteria				Bacteroidetes			Bacteroidia				Bacteroidales
TMVVQLFR	Bacteria				Bacteroidetes			Bacteroidia				Bacteroidales
VEFALEGGK	Bacteria				Bacteroidetes			Bacteroidia				Bacteroidales
VGEGIVSSIGSSENHK	Bacteria				Bacteroidetes			Bacteroidia				Bacteroidales
VGSLEEINNNAGNWE	Bacteria				Bacteroidetes			Bacteroidia				Bacteroidales
VLIKPAAAEEK	Bacteria				Bacteroidetes			Bacteroidia				Bacteroidales
VQLLNESR	Bacteria				Bacteroidetes			Bacteroidia				Bacteroidales
VVFAEGIHPNMLK	Bacteria				Bacteroidetes			Bacteroidia				Bacteroidales
AGQQSLATSLSGK	Bacteria				Bacteroidetes			Bacteroidia				Bacteroidales
AVNSFGSVK	Bacteria				Bacteroidetes			Bacteroidia				Bacteroidales
DGSSVFGSNHR	Bacteria				Bacteroidetes			Bacteroidia				Bacteroidales
DLDPDEITSK	Bacteria				Bacteroidetes			Bacteroidia				Bacteroidales
FIVDNGGENHPLAK	Bacteria				Bacteroidetes			Bacteroidia				Bacteroidales
GAATEEATLSGLMK	Bacteria				Bacteroidetes			Bacteroidia				Bacteroidales
GFAFAEMPNAAEAQK	Bacteria				Bacteroidetes			Bacteroidia				Bacteroidales
IAEEEGFPAIAVAFK	Bacteria				Bacteroidetes			Bacteroidia				Bacteroidales
IEPGDILIGK	Bacteria				Bacteroidetes			Bacteroidia				Bacteroidales
IGAYVIGSR	Bacteria				Bacteroidetes			Bacteroidia				Bacteroidales
ILLCEDDENLGMLLR	Bacteria				Bacteroidetes			Bacteroidia				Bacteroidales
LLWGTANVFGHAR	Bacteria				Bacteroidetes			Bacteroidia				Bacteroidales
LSQIYAAR	Bacteria				Bacteroidetes			Bacteroidia				Bacteroidales
MGIVTDIK	Bacteria				Bacteroidetes			Bacteroidia				Bacteroidales
MGIVTDVK	Bacteria				Bacteroidetes			Bacteroidia				Bacteroidales
MNPQQAQQYLQTYFVEAQAR	Bacteria				Bacteroidetes			Bacteroidia				Bacteroidales
NDIQIVGINDLCPVDYLAYMLK	Bacteria				Bacteroidetes			Bacteroidia				Bacteroidales
NNASANMNLGLIALTK	Bacteria				Bacteroidetes			Bacteroidia				Bacteroidales
TFYNHLK	Bacteria				Bacteroidetes			Bacteroidia				Bacteroidales
TVMAQVTAGK	Bacteria				Bacteroidetes			Bacteroidia				Bacteroidales
YIAGQAMPK	Bacteria				Bacteroidetes			Bacteroidia				Bacteroidales
AADVETLGELVK	Bacteria				Bacteroidetes			Bacteroidia				Bacteroidales
AGFSIGGTSPLPLPK	Bacteria				Bacteroidetes			Bacteroidia				Bacteroidales
ALNQDDIK	Bacteria				Bacteroidetes			Bacteroidia				Bacteroidales
AQGIDQFVNVK	Bacteria				Bacteroidetes			Bacteroidia				Bacteroidales
DIEAMLQESQR	Bacteria				Bacteroidetes			Bacteroidia				Bacteroidales
EQVEEEATAQGIVDK	Bacteria				Bacteroidetes			Bacteroidia				Bacteroidales
FVNHLMYDGK	Bacteria				Bacteroidetes			Bacteroidia				Bacteroidales
GVDEMLFNSLSGYVK	Bacteria				Bacteroidetes			Bacteroidia				Bacteroidales
IDPGNNEILVK	Bacteria				Bacteroidetes			Bacteroidia				Bacteroidales
INFIELATK	Bacteria				Bacteroidetes			Bacteroidia				Bacteroidales
IQPDAVAGDLK	Bacteria				Bacteroidetes			Bacteroidia				Bacteroidales
LDVVLNPTR	Bacteria				Bacteroidetes			Bacteroidia				Bacteroidales
LEVHFLGIGIR	Bacteria				Bacteroidetes			Bacteroidia				Bacteroidales
LTLNLNEPCK	Bacteria				Bacteroidetes			Bacteroidia				Bacteroidales
MDCFQDLENK	Bacteria				Bacteroidetes			Bacteroidia				Bacteroidales
MMLQEYIPLGQR	Bacteria				Bacteroidetes			Bacteroidia				Bacteroidales
NFLTQTFNQLINYTK	Bacteria				Bacteroidetes			Bacteroidia				Bacteroidales
NPSLTQNEGYAVQ	Bacteria				Bacteroidetes			Bacteroidia				Bacteroidales
SDFVSEVDGKPTALYVLK	Bacteria				Bacteroidetes			Bacteroidia				Bacteroidales
TGATTNISSSQITSLPTINR	Bacteria				Bacteroidetes			Bacteroidia				Bacteroidales
TNLNIENNTK	Bacteria				Bacteroidetes			Bacteroidia				Bacteroidales
TVAVSGFGNVAWGAVTK	Bacteria				Bacteroidetes			Bacteroidia				Bacteroidales
VQGTEGLWMNDGDHVYVQGK	Bacteria				Bacteroidetes			Bacteroidia				Bacteroidales
VTMSGPYGDFHPIFDSK	Bacteria				Bacteroidetes			Bacteroidia				Bacteroidales
WEMVEQLR	Bacteria				Bacteroidetes			Bacteroidia				Bacteroidales
ASLGEISDACEVVVGR	Bacteria				Bacteroidetes			Bacteroidia				Bacteroidales
ELHYTTGGNTQFAPNVNLTNFTAR	Bacteria				Bacteroidetes			Bacteroidia				Bacteroidales
EQMYEFLER	Bacteria				Bacteroidetes			Bacteroidia				Bacteroidales
EYNDVNVPYALGK	Bacteria				Bacteroidetes			Bacteroidia				Bacteroidales
GIDPYTMCK	Bacteria				Bacteroidetes			Bacteroidia				Bacteroidales
GNIQTNMGYR	Bacteria				Bacteroidetes			Bacteroidia				Bacteroidales
HVGISAEDIPAMLETIGVK	Bacteria				Bacteroidetes			Bacteroidia				Bacteroidales
IFGTAHGAVEIIK	Bacteria				Bacteroidetes			Bacteroidia				Bacteroidales
IIDNLGFDTVEAGVEAAVK	Bacteria				Bacteroidetes			Bacteroidia				Bacteroidales
ILPSVENLLPK	Bacteria				Bacteroidetes			Bacteroidia				Bacteroidales
INPEVDAHTHAK	Bacteria				Bacteroidetes			Bacteroidia				Bacteroidales
INPLIGNSGVSAVPDAAR	Bacteria				Bacteroidetes			Bacteroidia				Bacteroidales
ITELGIYPAVDPLASTSR	Bacteria				Bacteroidetes			Bacteroidia				Bacteroidales
LDDGTPAANYK	Bacteria				Bacteroidetes			Bacteroidia				Bacteroidales
LDGSSQFGK	Bacteria				Bacteroidetes			Bacteroidia				Bacteroidales
LFGVLGGR	Bacteria				Bacteroidetes			Bacteroidia				Bacteroidales
LLDTLGITETIGPIQMGLNKPIHFTDVESSTR	Bacteria				Bacteroidetes			Bacteroidia				Bacteroidales
LSGNDAFR	Bacteria				Bacteroidetes			Bacteroidia				Bacteroidales
MNPGQFYALPQSPQTLK	Bacteria				Bacteroidetes			Bacteroidia				Bacteroidales
NSDSSQDAVLAVNDNNIAVDPR	Bacteria				Bacteroidetes			Bacteroidia				Bacteroidales
SDDEISALAK	Bacteria				Bacteroidetes			Bacteroidia				Bacteroidales
SFFESTGLK	Bacteria				Bacteroidetes			Bacteroidia				Bacteroidales
SGGVSAPVPK	Bacteria				Bacteroidetes			Bacteroidia				Bacteroidales
SLSNEQTR	Bacteria				Bacteroidetes			Bacteroidia				Bacteroidales
SQVGTMFGTLAK	Bacteria				Bacteroidetes			Bacteroidia				Bacteroidales
STFMTYNELAPDAASQTETIFAVK	Bacteria				Bacteroidetes			Bacteroidia				Bacteroidales
TDAPIVGTGIEAQVAR	Bacteria				Bacteroidetes			Bacteroidia				Bacteroidales
TGGQSPIVTPDMYTINSAMDGK	Bacteria				Bacteroidetes			Bacteroidia				Bacteroidales
VGENLTYAFTK	Bacteria				Bacteroidetes			Bacteroidia				Bacteroidales
VGFNLWTK	Bacteria				Bacteroidetes			Bacteroidia				Bacteroidales
VLEEGLPQMDFNMAEK	Bacteria				Bacteroidetes			Bacteroidia				Bacteroidales
VTEPYLVDALSFTEAEAR	Bacteria				Bacteroidetes			Bacteroidia				Bacteroidales
VYGGFNINLSYK	Bacteria				Bacteroidetes			Bacteroidia				Bacteroidales
WVSPEQPGDGMTPK	Bacteria				Bacteroidetes			Bacteroidia				Bacteroidales
YANEIGADAIAHGSTGAGNDQIR	Bacteria				Bacteroidetes			Bacteroidia				Bacteroidales
YLGLPMVICHK	Bacteria				Bacteroidetes			Bacteroidia				Bacteroidales
ALYAIDDNATK	Bacteria				Bacteroidetes			Bacteroidia				Bacteroidales
ASTEQALLMAK	Bacteria				Bacteroidetes			Bacteroidia				Bacteroidales
DQTAASFAPGFSVADVATTPK	Bacteria				Bacteroidetes			Bacteroidia				Bacteroidales
DVDVIEDILR	Bacteria				Bacteroidetes			Bacteroidia				Bacteroidales
FILEDLDR	Bacteria				Bacteroidetes			Bacteroidia				Bacteroidales
FIQGLQAALVR	Bacteria				Bacteroidetes			Bacteroidia				Bacteroidales
GLLQPHTSYTPDGK	Bacteria				Bacteroidetes			Bacteroidia				Bacteroidales
GVAAFVPEWNAENCIQCNK	Bacteria				Bacteroidetes			Bacteroidia				Bacteroidales
GVVTTGLWQTSQR	Bacteria				Bacteroidetes			Bacteroidia				Bacteroidales
LEEMAGTIQNDILK	Bacteria				Bacteroidetes			Bacteroidia				Bacteroidales
LISSTSLNYVR	Bacteria				Bacteroidetes			Bacteroidia				Bacteroidales
LSDTFDTTNR	Bacteria				Bacteroidetes			Bacteroidia				Bacteroidales
LSTVSQFEEIVVR	Bacteria				Bacteroidetes			Bacteroidia				Bacteroidales
LSVGANATFINNK	Bacteria				Bacteroidetes			Bacteroidia				Bacteroidales
MWLSNSSIGR	Bacteria				Bacteroidetes			Bacteroidia				Bacteroidales
NISSDELSTLQENLVK	Bacteria				Bacteroidetes			Bacteroidia				Bacteroidales
NLNLSQER	Bacteria				Bacteroidetes			Bacteroidia				Bacteroidales
NNMTHTSEDVQR	Bacteria				Bacteroidetes			Bacteroidia				Bacteroidales
SIVAVIPYFGWAR	Bacteria				Bacteroidetes			Bacteroidia				Bacteroidales
TWNNIGMMAFK	Bacteria				Bacteroidetes			Bacteroidia				Bacteroidales
VAINVSSNTTVETPMVLPK	Bacteria				Bacteroidetes			Bacteroidia				Bacteroidales
VLLDLGHILQPNWGHK	Bacteria				Bacteroidetes			Bacteroidia				Bacteroidales
AGVIGCGGR	Bacteria				Bacteroidetes			Bacteroidia				Bacteroidales
ATPGYYAVR	Bacteria				Bacteroidetes			Bacteroidia				Bacteroidales
AYCPDVK	Bacteria				Bacteroidetes			Bacteroidia				Bacteroidales
AYELDQLPNEK	Bacteria				Bacteroidetes			Bacteroidia				Bacteroidales
DISIVDMK	Bacteria				Bacteroidetes			Bacteroidia				Bacteroidales
ELMGYESK	Bacteria				Bacteroidetes			Bacteroidia				Bacteroidales
EVELTCPFENMGAQLVK	Bacteria				Bacteroidetes			Bacteroidia				Bacteroidales
FGMQMQMPK	Bacteria				Bacteroidetes			Bacteroidia				Bacteroidales
FSYGQVGNDR	Bacteria				Bacteroidetes			Bacteroidia				Bacteroidales
IGDITFEQPVELAANEEK	Bacteria				Bacteroidetes			Bacteroidia				Bacteroidales
LATANAYLK	Bacteria				Bacteroidetes			Bacteroidia				Bacteroidales
LIEYYQTGDLK	Bacteria				Bacteroidetes			Bacteroidia				Bacteroidales
LQTMVEHAK	Bacteria				Bacteroidetes			Bacteroidia				Bacteroidales
LTSHVGYEMFPR	Bacteria				Bacteroidetes			Bacteroidia				Bacteroidales
QADGSVMLR	Bacteria				Bacteroidetes			Bacteroidia				Bacteroidales
SPLTEPGIEAK	Bacteria				Bacteroidetes			Bacteroidia				Bacteroidales
SQTASNYNSIR	Bacteria				Bacteroidetes			Bacteroidia				Bacteroidales
SYTAEYVDGYTGEK	Bacteria				Bacteroidetes			Bacteroidia				Bacteroidales
TGIPVLGTK	Bacteria				Bacteroidetes			Bacteroidia				Bacteroidales
VALYEATFEK	Bacteria				Bacteroidetes			Bacteroidia				Bacteroidales
VLSIPDDPASASR	Bacteria				Bacteroidetes			Bacteroidia				Bacteroidales
VNPGICSSYIFSR	Bacteria				Bacteroidetes			Bacteroidia				Bacteroidales
VQTACHPQDVK	Bacteria				Bacteroidetes			Bacteroidia				Bacteroidales
VSGVNIFSNSSQPGAYSNR	Bacteria				Bacteroidetes			Bacteroidia				Bacteroidales
WDESATNEK	Bacteria				Bacteroidetes			Bacteroidia				Bacteroidales
YAALLPYVK	Bacteria				Bacteroidetes			Bacteroidia				Bacteroidales
YNIPVMGVTAVGK	Bacteria				Bacteroidetes			Bacteroidia				Bacteroidales
AGDTITVAYR	Bacteria				Bacteroidetes			Bacteroidia				Bacteroidales
AHASTALIAK	Bacteria				Bacteroidetes			Bacteroidia				Bacteroidales
AHVIAMDR	Bacteria				Bacteroidetes			Bacteroidia				Bacteroidales
DCMAALNMVR	Bacteria				Bacteroidetes			Bacteroidia				Bacteroidales
DVFNNIASYK	Bacteria				Bacteroidetes			Bacteroidia				Bacteroidales
EIFDECNEK	Bacteria				Bacteroidetes			Bacteroidia				Bacteroidales
GITFSTPTEIVTK	Bacteria				Bacteroidetes			Bacteroidia				Bacteroidales
GTQNAPALR	Bacteria				Bacteroidetes			Bacteroidia				Bacteroidales
IGAWGIGAMAPPFPK	Bacteria				Bacteroidetes			Bacteroidia				Bacteroidales
INNENLDESR	Bacteria				Bacteroidetes			Bacteroidia				Bacteroidales
ITDWLSAFAGGR	Bacteria				Bacteroidetes			Bacteroidia				Bacteroidales
ITGVIPVDLAIEQMK	Bacteria				Bacteroidetes			Bacteroidia				Bacteroidales
IVVAPADGK	Bacteria				Bacteroidetes			Bacteroidia				Bacteroidales
IVVAPADGR	Bacteria				Bacteroidetes			Bacteroidia				Bacteroidales
KPLFEEPLTALAFK	Bacteria				Bacteroidetes			Bacteroidia				Bacteroidales
LCVDEGATVR	Bacteria				Bacteroidetes			Bacteroidia				Bacteroidales
LTASQSPSTFPLAK	Bacteria				Bacteroidetes			Bacteroidia				Bacteroidales
NDAIYDLDFGGK	Bacteria				Bacteroidetes			Bacteroidia				Bacteroidales
NWLDAVLGIR	Bacteria				Bacteroidetes			Bacteroidia				Bacteroidales
QITNTPQQER	Bacteria				Bacteroidetes			Bacteroidia				Bacteroidales
SFIGNAQFDYK	Bacteria				Bacteroidetes			Bacteroidia				Bacteroidales
SVLTSILGR	Bacteria				Bacteroidetes			Bacteroidia				Bacteroidales
TDGYTEINVIDNYAPSAK	Bacteria				Bacteroidetes			Bacteroidia				Bacteroidales
TQLNGGIIHGFEGDGAQFMQHNK	Bacteria				Bacteroidetes			Bacteroidia				Bacteroidales
TSGEFLDR	Bacteria				Bacteroidetes			Bacteroidia				Bacteroidales
VFACEVPYK	Bacteria				Bacteroidetes			Bacteroidia				Bacteroidales
VGNLGSIGYNYK	Bacteria				Bacteroidetes			Bacteroidia				Bacteroidales
VTNPFASYSNTVR	Bacteria				Bacteroidetes			Bacteroidia				Bacteroidales
VVHALVSASK	Bacteria				Bacteroidetes			Bacteroidia				Bacteroidales
AAVDVCHYFNPDVK	Bacteria				Bacteroidetes			Bacteroidia				Bacteroidales
AAVDVCHYFNPEVK	Bacteria				Bacteroidetes			Bacteroidia				Bacteroidales
AGVSICSLENMK	Bacteria				Bacteroidetes			Bacteroidia				Bacteroidales
AINIDTLQQMAEAK	Bacteria				Bacteroidetes			Bacteroidia				Bacteroidales
ATLTTAISK	Bacteria				Bacteroidetes			Bacteroidia				Bacteroidales
DGASNFGEDAK	Bacteria				Bacteroidetes			Bacteroidia				Bacteroidales
FFSEEIQK	Bacteria				Bacteroidetes			Bacteroidia				Bacteroidales
FSAELNLNYVR	Bacteria				Bacteroidetes			Bacteroidia				Bacteroidales
GAENLPWGMK	Bacteria				Bacteroidetes			Bacteroidia				Bacteroidales
GGAYIYVMR	Bacteria				Bacteroidetes			Bacteroidia				Bacteroidales
GILQSTIPANTTKPICLR	Bacteria				Bacteroidetes			Bacteroidia				Bacteroidales
GIVAVPEIGEVYEGK	Bacteria				Bacteroidetes			Bacteroidia				Bacteroidales
GQEADFQTGLNALAK	Bacteria				Bacteroidetes			Bacteroidia				Bacteroidales
GYTVLNTIFNAK	Bacteria				Bacteroidetes			Bacteroidia				Bacteroidales
IGTVGDAVSYIEANAK	Bacteria				Bacteroidetes			Bacteroidia				Bacteroidales
IKPNFEEGGK	Bacteria				Bacteroidetes			Bacteroidia				Bacteroidales
ITEAHSLAELSEVK	Bacteria				Bacteroidetes			Bacteroidia				Bacteroidales
ITQDGVIEK	Bacteria				Bacteroidetes			Bacteroidia				Bacteroidales
ITSIYEGTTQLQTVAAIR	Bacteria				Bacteroidetes			Bacteroidia				Bacteroidales
IYGLAPAEFK	Bacteria				Bacteroidetes			Bacteroidia				Bacteroidales
LMAAELYKPFIIR	Bacteria				Bacteroidetes			Bacteroidia				Bacteroidales
LRPDDIASMSILK	Bacteria				Bacteroidetes			Bacteroidia				Bacteroidales
QADVLAII	Bacteria				Bacteroidetes			Bacteroidia				Bacteroidales
QNDIIYVTPNK	Bacteria				Bacteroidetes			Bacteroidia				Bacteroidales
SGGYNPNYVGPQIQR	Bacteria				Bacteroidetes			Bacteroidia				Bacteroidales
SGIDLSPSPDLALK	Bacteria				Bacteroidetes			Bacteroidia				Bacteroidales
SYQFDAPNR	Bacteria				Bacteroidetes			Bacteroidia				Bacteroidales
TQETTAQQNMR	Bacteria				Bacteroidetes			Bacteroidia				Bacteroidales
VGILRPITLWPFPTK	Bacteria				Bacteroidetes			Bacteroidia				Bacteroidales
VGMVAVHLYRPFSAK	Bacteria				Bacteroidetes			Bacteroidia				Bacteroidales
YTAQDWEGFK	Bacteria				Bacteroidetes			Bacteroidia				Bacteroidales
AAYLNTGVWAK	Bacteria				Bacteroidetes			Bacteroidia				Bacteroidales
AGGPLNLIR	Bacteria				Bacteroidetes			Bacteroidia				Bacteroidales
AINDGAAGVDMGR	Bacteria				Bacteroidetes			Bacteroidia				Bacteroidales
AIVWLCQLTDKPILK	Bacteria				Bacteroidetes			Bacteroidia				Bacteroidales
ALGYAASTVK	Bacteria				Bacteroidetes			Bacteroidia				Bacteroidales
DIIYDYDTTGK	Bacteria				Bacteroidetes			Bacteroidia				Bacteroidales
ELHMHAWTANTSAVK	Bacteria				Bacteroidetes			Bacteroidia				Bacteroidales
FAELLGDCVWDTK	Bacteria				Bacteroidetes			Bacteroidia				Bacteroidales
FNMSATR	Bacteria				Bacteroidetes			Bacteroidia				Bacteroidales
FVSNASCTTNCLAPIAK	Bacteria				Bacteroidetes			Bacteroidia				Bacteroidales
GIHDPVASNDTPEGR	Bacteria				Bacteroidetes			Bacteroidia				Bacteroidales
GILGYTEDAVVSSDFLGDAR	Bacteria				Bacteroidetes			Bacteroidia				Bacteroidales
GNSIDGEDLGAR	Bacteria				Bacteroidetes			Bacteroidia				Bacteroidales
GQGPSAANNYTLK	Bacteria				Bacteroidetes			Bacteroidia				Bacteroidales
GQVEGMESSR	Bacteria				Bacteroidetes			Bacteroidia				Bacteroidales
GTPEEEAALEK	Bacteria				Bacteroidetes			Bacteroidia				Bacteroidales
IFGGVPLTVEPYESMENMYLER	Bacteria				Bacteroidetes			Bacteroidia				Bacteroidales
ILNVLGSDNK	Bacteria				Bacteroidetes			Bacteroidia				Bacteroidales
IVLLTHNIPYGSK	Bacteria				Bacteroidetes			Bacteroidia				Bacteroidales
LNALVDETNALYNQR	Bacteria				Bacteroidetes			Bacteroidia				Bacteroidales
MAELGTQLAHVDGGVPNIK	Bacteria				Bacteroidetes			Bacteroidia				Bacteroidales
MSDENFMEK	Bacteria				Bacteroidetes			Bacteroidia				Bacteroidales
NLQEGIALAK	Bacteria				Bacteroidetes			Bacteroidia				Bacteroidales
NPQEIDALNSR	Bacteria				Bacteroidetes			Bacteroidia				Bacteroidales
SLLATVVK	Bacteria				Bacteroidetes			Bacteroidia				Bacteroidales
SSDLLWPISLNEMQR	Bacteria				Bacteroidetes			Bacteroidia				Bacteroidales
TESPTLNAGILTAFR	Bacteria				Bacteroidetes			Bacteroidia				Bacteroidales
TLCVAEVSNMGCTAEAVDLFIEHK	Bacteria				Bacteroidetes			Bacteroidia				Bacteroidales
TTNVADALSGK	Bacteria				Bacteroidetes			Bacteroidia				Bacteroidales
VGIADDGMTAGLK	Bacteria				Bacteroidetes			Bacteroidia				Bacteroidales
VLVGAGNVVDQDGFNYLADAGADFIK	Bacteria				Bacteroidetes			Bacteroidia				Bacteroidales
WGGDVMASELK	Bacteria				Bacteroidetes			Bacteroidia				Bacteroidales
AASVNMPYVIER	Bacteria				Bacteroidetes			Bacteroidia				Bacteroidales
AGVFCVGMGSK	Bacteria				Bacteroidetes			Bacteroidia				Bacteroidales
APTDNDMGAGLQNR	Bacteria				Bacteroidetes			Bacteroidia				Bacteroidales
ELNISGPFNMQFLAK	Bacteria				Bacteroidetes			Bacteroidia				Bacteroidales
ELTNQVPAPESMR	Bacteria				Bacteroidetes			Bacteroidia				Bacteroidales
GFNAELGFK	Bacteria				Bacteroidetes			Bacteroidia				Bacteroidales
GHAISEFYGYK	Bacteria				Bacteroidetes			Bacteroidia				Bacteroidales
GLETTSAGGVK	Bacteria				Bacteroidetes			Bacteroidia				Bacteroidales
GMPNVMNYESLVR	Bacteria				Bacteroidetes			Bacteroidia				Bacteroidales
GNADLAIYR	Bacteria				Bacteroidetes			Bacteroidia				Bacteroidales
GNSGIMLQSR	Bacteria				Bacteroidetes			Bacteroidia				Bacteroidales
IPSTLNWDLFTGPAK	Bacteria				Bacteroidetes			Bacteroidia				Bacteroidales
LTQDLGFWK	Bacteria				Bacteroidetes			Bacteroidia				Bacteroidales
MFNAYINR	Bacteria				Bacteroidetes			Bacteroidia				Bacteroidales
MVIGVPSGSTEVELR	Bacteria				Bacteroidetes			Bacteroidia				Bacteroidales
NIPLPYPEAQAFECK	Bacteria				Bacteroidetes			Bacteroidia				Bacteroidales
NVTFTTSLTK	Bacteria				Bacteroidetes			Bacteroidia				Bacteroidales
SWGDVIITTEPTLGSELDISHLDK	Bacteria				Bacteroidetes			Bacteroidia				Bacteroidales
TTSNLEVSTR	Bacteria				Bacteroidetes			Bacteroidia				Bacteroidales
VAAACPVPVVIAGGK	Bacteria				Bacteroidetes			Bacteroidia				Bacteroidales
VGGTMPEWMSFAK	Bacteria				Bacteroidetes			Bacteroidia				Bacteroidales
VIGSFSPVGFESVTPLNLLYGIQNR	Bacteria				Bacteroidetes			Bacteroidia				Bacteroidales
VIPEHNLLLIK	Bacteria				Bacteroidetes			Bacteroidia				Bacteroidales
VTFDNTVR	Bacteria				Bacteroidetes			Bacteroidia				Bacteroidales
WLDDNTFFK	Bacteria				Bacteroidetes			Bacteroidia				Bacteroidales
YATNSDFAALVK	Bacteria				Bacteroidetes			Bacteroidia				Bacteroidales
ASYGLVGSDK	Bacteria				Bacteroidetes			Bacteroidia				Bacteroidales
DAVAATSTQILQGITR	Bacteria				Bacteroidetes			Bacteroidia				Bacteroidales
DGQEIQPITR	Bacteria				Bacteroidetes			Bacteroidia				Bacteroidales
ELLSFYQFDGDNTPIIR	Bacteria				Bacteroidetes			Bacteroidia				Bacteroidales
EQTFDYHASIPFAK	Bacteria				Bacteroidetes			Bacteroidia				Bacteroidales
FNYMYDNR	Bacteria				Bacteroidetes			Bacteroidia				Bacteroidales
IDNGSVQTSDTQEIAR	Bacteria				Bacteroidetes			Bacteroidia				Bacteroidales
IDNYVDELAPGVENISLGGYVTPQVR	Bacteria				Bacteroidetes			Bacteroidia				Bacteroidales
IMSFFGR	Bacteria				Bacteroidetes			Bacteroidia				Bacteroidales
LGVVYPHR	Bacteria				Bacteroidetes			Bacteroidia				Bacteroidales
LIVNGQAIR	Bacteria				Bacteroidetes			Bacteroidia				Bacteroidales
MNTTLAEGLALAK	Bacteria				Bacteroidetes			Bacteroidia				Bacteroidales
NDEEFQQIK	Bacteria				Bacteroidetes			Bacteroidia				Bacteroidales
NSWDFLYEQIGK	Bacteria				Bacteroidetes			Bacteroidia				Bacteroidales
SLTLGYTLPWK	Bacteria				Bacteroidetes			Bacteroidia				Bacteroidales
SQNFINVFDGSTR	Bacteria				Bacteroidetes			Bacteroidia				Bacteroidales
SSLSDINPDDIESMEVLK	Bacteria				Bacteroidetes			Bacteroidia				Bacteroidales
TATLVPELER	Bacteria				Bacteroidetes			Bacteroidia				Bacteroidales
VGDQLAGR	Bacteria				Bacteroidetes			Bacteroidia				Bacteroidales
VHYVGVNDR	Bacteria				Bacteroidetes			Bacteroidia				Bacteroidales
AACWLLLSR	Bacteria				Bacteroidetes			Bacteroidia				Bacteroidales
AHLLFTDLDR	Bacteria				Bacteroidetes			Bacteroidia				Bacteroidales
ALGYAMQEVK	Bacteria				Bacteroidetes			Bacteroidia				Bacteroidales
ALLYQTSR	Bacteria				Bacteroidetes			Bacteroidia				Bacteroidales
ASYTYLDR	Bacteria				Bacteroidetes			Bacteroidia				Bacteroidales
CITGVSGIDYISNPDIQAR	Bacteria				Bacteroidetes			Bacteroidia				Bacteroidales
DVHYSGVSGVPR	Bacteria				Bacteroidetes			Bacteroidia				Bacteroidales
ELQSVGIQPDVLVLR	Bacteria				Bacteroidetes			Bacteroidia				Bacteroidales
GFIDSVIEPK	Bacteria				Bacteroidetes			Bacteroidia				Bacteroidales
IGLIPMVK	Bacteria				Bacteroidetes			Bacteroidia				Bacteroidales
ISYSAAQR	Bacteria				Bacteroidetes			Bacteroidia				Bacteroidales
LIAEAMQR	Bacteria				Bacteroidetes			Bacteroidia				Bacteroidales
NIPINLNVR	Bacteria				Bacteroidetes			Bacteroidia				Bacteroidales
NMEIIEDIANR	Bacteria				Bacteroidetes			Bacteroidia				Bacteroidales
NQADVECEDGK	Bacteria				Bacteroidetes			Bacteroidia				Bacteroidales
QASYLEPQGDGK	Bacteria				Bacteroidetes			Bacteroidia				Bacteroidales
SDGHQNVWSVK	Bacteria				Bacteroidetes			Bacteroidia				Bacteroidales
SGVTNSDGNDVADTSPTFK	Bacteria				Bacteroidetes			Bacteroidia				Bacteroidales
SPFDVAQNR	Bacteria				Bacteroidetes			Bacteroidia				Bacteroidales
TAHNQNYEVSASGGNER	Bacteria				Bacteroidetes			Bacteroidia				Bacteroidales
TGYTGNNPYVAYQR	Bacteria				Bacteroidetes			Bacteroidia				Bacteroidales
TIDTVNPIVEGGTGFIPGPFGTGK	Bacteria				Bacteroidetes			Bacteroidia				Bacteroidales
TLTYSAQTVGGK	Bacteria				Bacteroidetes			Bacteroidia				Bacteroidales
VEGSSTLLLNACAPQAQHVK	Bacteria				Bacteroidetes			Bacteroidia				Bacteroidales
AIEELNQAEYEGR	Bacteria				Bacteroidetes			Bacteroidia				Bacteroidales
ALVNFDETNESSGIYSK	Bacteria				Bacteroidetes			Bacteroidia				Bacteroidales
ANVPTELSLNSKPQLAGAR	Bacteria				Bacteroidetes			Bacteroidia				Bacteroidales
EACGLGLK	Bacteria				Bacteroidetes			Bacteroidia				Bacteroidales
ELVLETIDPLK	Bacteria				Bacteroidetes			Bacteroidia				Bacteroidales
EQVYAQEAK	Bacteria				Bacteroidetes			Bacteroidia				Bacteroidales
FAQPTTATR	Bacteria				Bacteroidetes			Bacteroidia				Bacteroidales
GASGVTSHVVEEGRPVGQFFMLECTGIK	Bacteria				Bacteroidetes			Bacteroidia				Bacteroidales
GQTLFIIDQVPYK	Bacteria				Bacteroidetes			Bacteroidia				Bacteroidales
GQVEGMETSR	Bacteria				Bacteroidetes			Bacteroidia				Bacteroidales
IADDFSNDAK	Bacteria				Bacteroidetes			Bacteroidia				Bacteroidales
IQEGINALAGYAEIFQR	Bacteria				Bacteroidetes			Bacteroidia				Bacteroidales
IVGVNQVPIVWK	Bacteria				Bacteroidetes			Bacteroidia				Bacteroidales
IWDDCLR	Bacteria				Bacteroidetes			Bacteroidia				Bacteroidales
LQYNYGMK	Bacteria				Bacteroidetes			Bacteroidia				Bacteroidales
LTSMSFLK	Bacteria				Bacteroidetes			Bacteroidia				Bacteroidales
MILDGEVDYLPEQAFLNVGTIEEAIEK	Bacteria				Bacteroidetes			Bacteroidia				Bacteroidales
MISPLAYVDPEAK	Bacteria				Bacteroidetes			Bacteroidia				Bacteroidales
NEDGILVPPPLR	Bacteria				Bacteroidetes			Bacteroidia				Bacteroidales
QSAPLVNAFTK	Bacteria				Bacteroidetes			Bacteroidia				Bacteroidales
SAYYQMLEDGYSEEEAR	Bacteria				Bacteroidetes			Bacteroidia				Bacteroidales
SDGVLPGDADSYAR	Bacteria				Bacteroidetes			Bacteroidia				Bacteroidales
SDVTGAMAR	Bacteria				Bacteroidetes			Bacteroidia				Bacteroidales
SGVAHFAVDTEEDGLQLIR	Bacteria				Bacteroidetes			Bacteroidia				Bacteroidales
SLLTGDYLFVSK	Bacteria				Bacteroidetes			Bacteroidia				Bacteroidales
TAVIVHGYTDNAIR	Bacteria				Bacteroidetes			Bacteroidia				Bacteroidales
TSSTGTIFGSVTNIQVAEALAK	Bacteria				Bacteroidetes			Bacteroidia				Bacteroidales
VCCSASPVYYK	Bacteria				Bacteroidetes			Bacteroidia				Bacteroidales
VQCSPVPGVETEK	Bacteria				Bacteroidetes			Bacteroidia				Bacteroidales
VQDANFVNSLQGK	Bacteria				Bacteroidetes			Bacteroidia				Bacteroidales
ALAQISSEEWDIPLVIGGK	Bacteria				Bacteroidetes			Bacteroidia				Bacteroidales
AVPEIATIFTTHATSIGR	Bacteria				Bacteroidetes			Bacteroidia				Bacteroidales
FAEMLLFR	Bacteria				Bacteroidetes			Bacteroidia				Bacteroidales
FGEQLQAGNNNNK	Bacteria				Bacteroidetes			Bacteroidia				Bacteroidales
FHASVNLSILK	Bacteria				Bacteroidetes			Bacteroidia				Bacteroidales
GGPGLGTIQPSQADYFQTVK	Bacteria				Bacteroidetes			Bacteroidia				Bacteroidales
GGQVVGGAVESNTK	Bacteria				Bacteroidetes			Bacteroidia				Bacteroidales
HNFNAGPSILPR	Bacteria				Bacteroidetes			Bacteroidia				Bacteroidales
ISQNANPDLK	Bacteria				Bacteroidetes			Bacteroidia				Bacteroidales
LHTSYGLTGNSEIDTYR	Bacteria				Bacteroidetes			Bacteroidia				Bacteroidales
LILVDQAETPLHDIR	Bacteria				Bacteroidetes			Bacteroidia				Bacteroidales
MAIANTMR	Bacteria				Bacteroidetes			Bacteroidia				Bacteroidales
NAVVLTNTSK	Bacteria				Bacteroidetes			Bacteroidia				Bacteroidales
NDAGDQIPAFR	Bacteria				Bacteroidetes			Bacteroidia				Bacteroidales
SGVTHFTAK	Bacteria				Bacteroidetes			Bacteroidia				Bacteroidales
TTVGQGNNGFAQK	Bacteria				Bacteroidetes			Bacteroidia				Bacteroidales
TVTGEDVTQEQLGGATMHTTK	Bacteria				Bacteroidetes			Bacteroidia				Bacteroidales
VLSMYQDPEQR	Bacteria				Bacteroidetes			Bacteroidia				Bacteroidales
YIADLVNDK	Bacteria				Bacteroidetes			Bacteroidia				Bacteroidales
AACQILEILLGE	Bacteria				Bacteroidetes			Bacteroidia				Bacteroidales
AFLVGYDR	Bacteria				Bacteroidetes			Bacteroidia				Bacteroidales
ASISSATNAHR	Bacteria				Bacteroidetes			Bacteroidia				Bacteroidales
EVLLSIEEVYNQHPEFEK	Bacteria				Bacteroidetes			Bacteroidia				Bacteroidales
FNLYTSIK	Bacteria				Bacteroidetes			Bacteroidia				Bacteroidales
FVSPVSGEVTAVNR	Bacteria				Bacteroidetes			Bacteroidia				Bacteroidales
FVTFVVNVLK	Bacteria				Bacteroidetes			Bacteroidia				Bacteroidales
GIEDGTWAQGTAK	Bacteria				Bacteroidetes			Bacteroidia				Bacteroidales
GIFSIMNYLNPLR	Bacteria				Bacteroidetes			Bacteroidia				Bacteroidales
GMAENPDHFFQHR	Bacteria				Bacteroidetes			Bacteroidia				Bacteroidales
GWTEGLQIMPVGSK	Bacteria				Bacteroidetes			Bacteroidia				Bacteroidales
HILSQVVFK	Bacteria				Bacteroidetes			Bacteroidia				Bacteroidales
IAEQCYLPANR	Bacteria				Bacteroidetes			Bacteroidia				Bacteroidales
IQLDGNFVGPSVTTQGR	Bacteria				Bacteroidetes			Bacteroidia				Bacteroidales
LDIGLNLPQYNSPVIDGVR	Bacteria				Bacteroidetes			Bacteroidia				Bacteroidales
LLSPVIGAIYGSSIQQK	Bacteria				Bacteroidetes			Bacteroidia				Bacteroidales
LNTDDIASFSIMK	Bacteria				Bacteroidetes			Bacteroidia				Bacteroidales
LPQKPDEDILPTGSTGHPK	Bacteria				Bacteroidetes			Bacteroidia				Bacteroidales
MGPTAFAEAQWR	Bacteria				Bacteroidetes			Bacteroidia				Bacteroidales
SLGQYQGSFNIIDMVK	Bacteria				Bacteroidetes			Bacteroidia				Bacteroidales
SQITGHFTPEEAK	Bacteria				Bacteroidetes			Bacteroidia				Bacteroidales
SYLQSDQNVK	Bacteria				Bacteroidetes			Bacteroidia				Bacteroidales
TIEEPVNGR	Bacteria				Bacteroidetes			Bacteroidia				Bacteroidales
TISGVYSSETK	Bacteria				Bacteroidetes			Bacteroidia				Bacteroidales
TLATVPILGALAYGVYQK	Bacteria				Bacteroidetes			Bacteroidia				Bacteroidales
VNIGDMENK	Bacteria				Bacteroidetes			Bacteroidia				Bacteroidales
VSSVSADLNSR	Bacteria				Bacteroidetes			Bacteroidia				Bacteroidales
VTGTINYGESEPTK	Bacteria				Bacteroidetes			Bacteroidia				Bacteroidales
YAPNFQDAWLLER	Bacteria				Bacteroidetes			Bacteroidia				Bacteroidales
YIDFDLSANYIR	Bacteria				Bacteroidetes			Bacteroidia				Bacteroidales
YMGGYPQR	Bacteria				Bacteroidetes			Bacteroidia				Bacteroidales
YQGDNYSPR	Bacteria				Bacteroidetes			Bacteroidia				Bacteroidales
AAGVYIGQTGSPGSPSMVR	Bacteria				Bacteroidetes			Bacteroidia				Bacteroidales
AMIWSSDR	Bacteria				Bacteroidetes			Bacteroidia				Bacteroidales
ASEPLHIQWNPVTDEIEVVNYSAGVR	Bacteria				Bacteroidetes			Bacteroidia				Bacteroidales
AYDFFEQYLK	Bacteria				Bacteroidetes			Bacteroidia				Bacteroidales
DGIAEALWNDR	Bacteria				Bacteroidetes			Bacteroidia				Bacteroidales
EAALQILLAAKPEAATK	Bacteria				Bacteroidetes			Bacteroidia				Bacteroidales
IEDLGGVDR	Bacteria				Bacteroidetes			Bacteroidia				Bacteroidales
MAELPVEMFEEAVR	Bacteria				Bacteroidetes			Bacteroidia				Bacteroidales
MGGNVSFTHYDSR	Bacteria				Bacteroidetes			Bacteroidia				Bacteroidales
NALSDDVWAGGGGR	Bacteria				Bacteroidetes			Bacteroidia				Bacteroidales
NISLSFLIDAR	Bacteria				Bacteroidetes			Bacteroidia				Bacteroidales
NTVAECYNQVIK	Bacteria				Bacteroidetes			Bacteroidia				Bacteroidales
QVTSSVTSLSAGDMMK	Bacteria				Bacteroidetes			Bacteroidia				Bacteroidales
SALTWAK	Bacteria				Bacteroidetes			Bacteroidia				Bacteroidales
SAYAGSASTVK	Bacteria				Bacteroidetes			Bacteroidia				Bacteroidales
SLDIPELLHVGGEGLFVNK	Bacteria				Bacteroidetes			Bacteroidia				Bacteroidales
SNHVTLFVDTLSK	Bacteria				Bacteroidetes			Bacteroidia				Bacteroidales
TFSVNQQYLLTYNK	Bacteria				Bacteroidetes			Bacteroidia				Bacteroidales
TNLDMQLTK	Bacteria				Bacteroidetes			Bacteroidia				Bacteroidales
VVCEVVSPLVK	Bacteria				Bacteroidetes			Bacteroidia				Bacteroidales
AYYLGQAYGLR	Bacteria				Bacteroidetes			Bacteroidia				Bacteroidales
DGTIWGDVNQEDGAR	Bacteria				Bacteroidetes			Bacteroidia				Bacteroidales
EIMNAWSPSNTGSNIPR	Bacteria				Bacteroidetes			Bacteroidia				Bacteroidales
FSANQNLFDK	Bacteria				Bacteroidetes			Bacteroidia				Bacteroidales
GGTNLDGTGSPLVIVDGQLR	Bacteria				Bacteroidetes			Bacteroidia				Bacteroidales
GTLDTAGVAGR	Bacteria				Bacteroidetes			Bacteroidia				Bacteroidales
GWAGAFLFNPK	Bacteria				Bacteroidetes			Bacteroidia				Bacteroidales
IETMIIGK	Bacteria				Bacteroidetes			Bacteroidia				Bacteroidales
IIGHTDNIGEK	Bacteria				Bacteroidetes			Bacteroidia				Bacteroidales
IVYTPIHGTGVK	Bacteria				Bacteroidetes			Bacteroidia				Bacteroidales
LGELYLIR	Bacteria				Bacteroidetes			Bacteroidia				Bacteroidales
LNTQSNANIGQALQGK	Bacteria				Bacteroidetes			Bacteroidia				Bacteroidales
LNYLAYAPEIAAVMLR	Bacteria				Bacteroidetes			Bacteroidia				Bacteroidales
LSQGWSPLQHVYFETR	Bacteria				Bacteroidetes			Bacteroidia				Bacteroidales
NNVYQLYVK	Bacteria				Bacteroidetes			Bacteroidia				Bacteroidales
NTYIYPPAFSMK	Bacteria				Bacteroidetes			Bacteroidia				Bacteroidales
NYDQVMEVR	Bacteria				Bacteroidetes			Bacteroidia				Bacteroidales
QILAALNENGIK	Bacteria				Bacteroidetes			Bacteroidia				Bacteroidales
VAAGVGVTADTLDR	Bacteria				Bacteroidetes			Bacteroidia				Bacteroidales
VGTNLGYTR	Bacteria				Bacteroidetes			Bacteroidia				Bacteroidales
YAETLLINAEAK	Bacteria				Bacteroidetes			Bacteroidia				Bacteroidales
YLAGVLDSNASR	Bacteria				Bacteroidetes			Bacteroidia				Bacteroidales
YTLLDAHSATTLR	Bacteria				Bacteroidetes			Bacteroidia				Bacteroidales
YVPGTLYTPIQVFGEVGANK	Bacteria				Bacteroidetes			Bacteroidia				Bacteroidales
AANLPEQMIQNIAK	Bacteria				Bacteroidetes			Bacteroidia				Bacteroidales
AGGVTPESYVK	Bacteria				Bacteroidetes			Bacteroidia				Bacteroidales
AMIGNNVSHSK	Bacteria				Bacteroidetes			Bacteroidia				Bacteroidales
ASGNDIVAPYAEK	Bacteria				Bacteroidetes			Bacteroidia				Bacteroidales
DVPGIVNNLK	Bacteria				Bacteroidetes			Bacteroidia				Bacteroidales
FLPVPIAFGK	Bacteria				Bacteroidetes			Bacteroidia				Bacteroidales
FSNEYSR	Bacteria				Bacteroidetes			Bacteroidia				Bacteroidales
GFNWTATLNWAK	Bacteria				Bacteroidetes			Bacteroidia				Bacteroidales
GITITSAATTTR	Bacteria				Bacteroidetes			Bacteroidia				Bacteroidales
GTTIGNISDMDGR	Bacteria				Bacteroidetes			Bacteroidia				Bacteroidales
IGAWGIGAMATPFPR	Bacteria				Bacteroidetes			Bacteroidia				Bacteroidales
LFPNTYGMPIVTFEK	Bacteria				Bacteroidetes			Bacteroidia				Bacteroidales
LSNFQNYTR	Bacteria				Bacteroidetes			Bacteroidia				Bacteroidales
NEAISYR	Bacteria				Bacteroidetes			Bacteroidia				Bacteroidales
NITLAQLDANQAIHR	Bacteria				Bacteroidetes			Bacteroidia				Bacteroidales
QYDPEVPVSGEVFCETPPMR	Bacteria				Bacteroidetes			Bacteroidia				Bacteroidales
SFGVGDFGDLK	Bacteria				Bacteroidetes			Bacteroidia				Bacteroidales
TQSAFSEGGLMIGAGLEDLGK	Bacteria				Bacteroidetes			Bacteroidia				Bacteroidales
VAPQQTSTIR	Bacteria				Bacteroidetes			Bacteroidia				Bacteroidales
VEAETGIAR	Bacteria				Bacteroidetes			Bacteroidia				Bacteroidales
VFGRPYYQEPEK	Bacteria				Bacteroidetes			Bacteroidia				Bacteroidales
VLETYLPK	Bacteria				Bacteroidetes			Bacteroidia				Bacteroidales
VQNHEISVTGGGEK	Bacteria				Bacteroidetes			Bacteroidia				Bacteroidales
WMEVAPEGFK	Bacteria				Bacteroidetes			Bacteroidia				Bacteroidales
YMALSDVEGNFNR	Bacteria				Bacteroidetes			Bacteroidia				Bacteroidales
ANPTAEKPFVLGLPTGSSPLGMYK	Bacteria				Bacteroidetes			Bacteroidia				Bacteroidales
DNEHLMDLLNNK	Bacteria				Bacteroidetes			Bacteroidia				Bacteroidales
ESNIANALSGK	Bacteria				Bacteroidetes			Bacteroidia				Bacteroidales
FYCEVHSK	Bacteria				Bacteroidetes			Bacteroidia				Bacteroidales
GDLGIEVPQER	Bacteria				Bacteroidetes			Bacteroidia				Bacteroidales
GITGEVLLQLLEGR	Bacteria				Bacteroidetes			Bacteroidia				Bacteroidales
GTIPHEQLAK	Bacteria				Bacteroidetes			Bacteroidia				Bacteroidales
HLLNYVNTLNK	Bacteria				Bacteroidetes			Bacteroidia				Bacteroidales
IISDFEYQTAVNQLMSAK	Bacteria				Bacteroidetes			Bacteroidia				Bacteroidales
IYGQISNVFTLTGYSGLDPQVR	Bacteria				Bacteroidetes			Bacteroidia				Bacteroidales
LNVAEQYDIK	Bacteria				Bacteroidetes			Bacteroidia				Bacteroidales
MGVNQLHR	Bacteria				Bacteroidetes			Bacteroidia				Bacteroidales
NFGFNVK	Bacteria				Bacteroidetes			Bacteroidia				Bacteroidales
QSDILAII	Bacteria				Bacteroidetes			Bacteroidia				Bacteroidales
SETFTTAVDNQPSVEIHILQGER	Bacteria				Bacteroidetes			Bacteroidia				Bacteroidales
SSFTYKPEMK	Bacteria				Bacteroidetes			Bacteroidia				Bacteroidales
TLADQEGYK	Bacteria				Bacteroidetes			Bacteroidia				Bacteroidales
VECATNRPIWPQGLNAPEK	Bacteria				Bacteroidetes			Bacteroidia				Bacteroidales
VFLNFDGINWK	Bacteria				Bacteroidetes			Bacteroidia				Bacteroidales
VGEGIVSSIGSAASHK	Bacteria				Bacteroidetes			Bacteroidia				Bacteroidales
VGTSVAFDHTAEAK	Bacteria				Bacteroidetes			Bacteroidia				Bacteroidales
VQGSSTLLLQDCAPNAQHVK	Bacteria				Bacteroidetes			Bacteroidia				Bacteroidales
VSELNTQAQK	Bacteria				Bacteroidetes			Bacteroidia				Bacteroidales
VYGPDVISR	Bacteria				Bacteroidetes			Bacteroidia				Bacteroidales
YAQNMLFPR	Bacteria				Bacteroidetes			Bacteroidia				Bacteroidales
ASAGYFGR	Bacteria				Bacteroidetes			Bacteroidia				Bacteroidales
AYIPASLWK	Bacteria				Bacteroidetes			Bacteroidia				Bacteroidales
DANPGVDFMPLQVEYK	Bacteria				Bacteroidetes			Bacteroidia				Bacteroidales
GAAIAMQTR	Bacteria				Bacteroidetes			Bacteroidia				Bacteroidales
GGNAATLSALCAEPAFQLIR	Bacteria				Bacteroidetes			Bacteroidia				Bacteroidales
GPMVLQDPWFIEK	Bacteria				Bacteroidetes			Bacteroidia				Bacteroidales
GTTVGTVTDMDGK	Bacteria				Bacteroidetes			Bacteroidia				Bacteroidales
IIGLGDYDAVR	Bacteria				Bacteroidetes			Bacteroidia				Bacteroidales
IRPDYPFEVK	Bacteria				Bacteroidetes			Bacteroidia				Bacteroidales
LAPETQDAAK	Bacteria				Bacteroidetes			Bacteroidia				Bacteroidales
LAYDANPTK	Bacteria				Bacteroidetes			Bacteroidia				Bacteroidales
LIVGELGMTLK	Bacteria				Bacteroidetes			Bacteroidia				Bacteroidales
LNVTVDLYTR	Bacteria				Bacteroidetes			Bacteroidia				Bacteroidales
NQQLEDHYFGAIPSR	Bacteria				Bacteroidetes			Bacteroidia				Bacteroidales
NQQLEDHYFGAIPTR	Bacteria				Bacteroidetes			Bacteroidia				Bacteroidales
QGTDPDMAAVNVQNR	Bacteria				Bacteroidetes			Bacteroidia				Bacteroidales
QLVGGAGEETILAR	Bacteria				Bacteroidetes			Bacteroidia				Bacteroidales
SAMLSNMACSLIK	Bacteria				Bacteroidetes			Bacteroidia				Bacteroidales
SNNGLTAVDNNSSR	Bacteria				Bacteroidetes			Bacteroidia				Bacteroidales
VGGATFQVPTEIRPDR	Bacteria				Bacteroidetes			Bacteroidia				Bacteroidales
VMLGVQGR	Bacteria				Bacteroidetes			Bacteroidia				Bacteroidales
VSHPEEIVQLDQK	Bacteria				Bacteroidetes			Bacteroidia				Bacteroidales
WAYVVGSAIALK	Bacteria				Bacteroidetes			Bacteroidia				Bacteroidales
AAALLAQQLSPWAK	Bacteria				Bacteroidetes			Bacteroidia				Bacteroidales
ASVHLPEGK	Bacteria				Bacteroidetes			Bacteroidia				Bacteroidales
AVANPSNFLVR	Bacteria				Bacteroidetes			Bacteroidia				Bacteroidales
ELTGSVAGLK	Bacteria				Bacteroidetes			Bacteroidia				Bacteroidales
FYYNVNK	Bacteria				Bacteroidetes			Bacteroidia				Bacteroidales
GYVPADENR	Bacteria				Bacteroidetes			Bacteroidia				Bacteroidales
HTCDFSVFR	Bacteria				Bacteroidetes			Bacteroidia				Bacteroidales
ILELTYEGFR	Bacteria				Bacteroidetes			Bacteroidia				Bacteroidales
ITALATPK	Bacteria				Bacteroidetes			Bacteroidia				Bacteroidales
LAPTPNLDR	Bacteria				Bacteroidetes			Bacteroidia				Bacteroidales
LETLHGVVFDGLTK	Bacteria				Bacteroidetes			Bacteroidia				Bacteroidales
NQDLSTLNPNDIESMQVLK	Bacteria				Bacteroidetes			Bacteroidia				Bacteroidales
NWVSDIGVK	Bacteria				Bacteroidetes			Bacteroidia				Bacteroidales
SAGNFAQLTSR	Bacteria				Bacteroidetes			Bacteroidia				Bacteroidales
SLIGPEYLPAWEK	Bacteria				Bacteroidetes			Bacteroidia				Bacteroidales
SLPDGEVLR	Bacteria				Bacteroidetes			Bacteroidia				Bacteroidales
SVEVILDACCGAIAEGLEER	Bacteria				Bacteroidetes			Bacteroidia				Bacteroidales
TGTSDYNMGLSEK	Bacteria				Bacteroidetes			Bacteroidia				Bacteroidales
VISMYQDPETR	Bacteria				Bacteroidetes			Bacteroidia				Bacteroidales
VYSGGNVNPK	Bacteria				Bacteroidetes			Bacteroidia				Bacteroidales
YFSLGEVQESR	Bacteria				Bacteroidetes			Bacteroidia				Bacteroidales
AVIASPSAK	Bacteria				Bacteroidetes			Bacteroidia				Bacteroidales
FLDSVMGPNK	Bacteria				Bacteroidetes			Bacteroidia				Bacteroidales
FMIESFPSVQVVK	Bacteria				Bacteroidetes			Bacteroidia				Bacteroidales
GNSEIIMAVR	Bacteria				Bacteroidetes			Bacteroidia				Bacteroidales
IFLDIHLTPYFPAK	Bacteria				Bacteroidetes			Bacteroidia				Bacteroidales
IVYDECPAATK	Bacteria				Bacteroidetes			Bacteroidia				Bacteroidales
LIISYVGLR	Bacteria				Bacteroidetes			Bacteroidia				Bacteroidales
LVEHVGDR	Bacteria				Bacteroidetes			Bacteroidia				Bacteroidales
NSAADFYIR	Bacteria				Bacteroidetes			Bacteroidia				Bacteroidales
QLNVTQLDVFSR	Bacteria				Bacteroidetes			Bacteroidia				Bacteroidales
SGMDNQMGYGIGNDLFDIR	Bacteria				Bacteroidetes			Bacteroidia				Bacteroidales
SPSDGVVGALPYR	Bacteria				Bacteroidetes			Bacteroidia				Bacteroidales
TFIGSPHPDLIAGLNATVTWK	Bacteria				Bacteroidetes			Bacteroidia				Bacteroidales
TLTQDVNEAQAVPYK	Bacteria				Bacteroidetes			Bacteroidia				Bacteroidales
TSPYGLTGSIFAR	Bacteria				Bacteroidetes			Bacteroidia				Bacteroidales
VILPDPVFNDQK	Bacteria				Bacteroidetes			Bacteroidia				Bacteroidales
VILPDPVFNDVK	Bacteria				Bacteroidetes			Bacteroidia				Bacteroidales
VPGVGDANVLGTDYSMR	Bacteria				Bacteroidetes			Bacteroidia				Bacteroidales
YLAQVPWLPLEAWSDHR	Bacteria				Bacteroidetes			Bacteroidia				Bacteroidales
YNLTDHVR	Bacteria				Bacteroidetes			Bacteroidia				Bacteroidales
AAASYLDLPLYR	Bacteria				Bacteroidetes			Bacteroidia				Bacteroidales
AAYADLLFQLR	Bacteria				Bacteroidetes			Bacteroidia				Bacteroidales
ASPWVPVYDIAGNFAGSK	Bacteria				Bacteroidetes			Bacteroidia				Bacteroidales
AWNYFNLVK	Bacteria				Bacteroidetes			Bacteroidia				Bacteroidales
DLLFNVSQPLSSGVEK	Bacteria				Bacteroidetes			Bacteroidia				Bacteroidales
DNNIYLVK	Bacteria				Bacteroidetes			Bacteroidia				Bacteroidales
DNNYGDFPAVTAGWK	Bacteria				Bacteroidetes			Bacteroidia				Bacteroidales
EVLHNPSYDVLFAEETKPGLEGFEK	Bacteria				Bacteroidetes			Bacteroidia				Bacteroidales
FASYELVPADVQEK	Bacteria				Bacteroidetes			Bacteroidia				Bacteroidales
FYAEEEGKPR	Bacteria				Bacteroidetes			Bacteroidia				Bacteroidales
GLQEAIQMLK	Bacteria				Bacteroidetes			Bacteroidia				Bacteroidales
GVDLNLTWR	Bacteria				Bacteroidetes			Bacteroidia				Bacteroidales
HSDDISLNPK	Bacteria				Bacteroidetes			Bacteroidia				Bacteroidales
IAYMLELR	Bacteria				Bacteroidetes			Bacteroidia				Bacteroidales
IMSQSELMNGFANITSATK	Bacteria				Bacteroidetes			Bacteroidia				Bacteroidales
LASSSPNYAK	Bacteria				Bacteroidetes			Bacteroidia				Bacteroidales
LFFGTSPEPR	Bacteria				Bacteroidetes			Bacteroidia				Bacteroidales
LLGPDTGFDSIGEFTTAK	Bacteria				Bacteroidetes			Bacteroidia				Bacteroidales
LYLPVKPYIGAAR	Bacteria				Bacteroidetes			Bacteroidia				Bacteroidales
NFYNGTSGTELMGK	Bacteria				Bacteroidetes			Bacteroidia				Bacteroidales
NHVISLQNDR	Bacteria				Bacteroidetes			Bacteroidia				Bacteroidales
NQNFSALDNLR	Bacteria				Bacteroidetes			Bacteroidia				Bacteroidales
NTTIIIPEHNIPSFKPAK	Bacteria				Bacteroidetes			Bacteroidia				Bacteroidales
QLDLPVDALFSTLGR	Bacteria				Bacteroidetes			Bacteroidia				Bacteroidales
QLLVQENDYIR	Bacteria				Bacteroidetes			Bacteroidia				Bacteroidales
QLLVQENDYVR	Bacteria				Bacteroidetes			Bacteroidia				Bacteroidales
VENNCQNCGFQQVR	Bacteria				Bacteroidetes			Bacteroidia				Bacteroidales
VPCIEDGIK	Bacteria				Bacteroidetes			Bacteroidia				Bacteroidales
YIGLQLYSLR	Bacteria				Bacteroidetes			Bacteroidia				Bacteroidales
YLFLQAYK	Bacteria				Bacteroidetes			Bacteroidia				Bacteroidales
YTLGDQGALNPPEK	Bacteria				Bacteroidetes			Bacteroidia				Bacteroidales
AFTEQYPEIASK	Bacteria				Bacteroidetes			Bacteroidia				Bacteroidales
ALMNYWTPNNTNTDIPR	Bacteria				Bacteroidetes			Bacteroidia				Bacteroidales
DVTVYSNCDEVR	Bacteria				Bacteroidetes			Bacteroidia				Bacteroidales
EGLFLDVTAR	Bacteria				Bacteroidetes			Bacteroidia				Bacteroidales
ELFGGIDFK	Bacteria				Bacteroidetes			Bacteroidia				Bacteroidales
ETGDDLVLR	Bacteria				Bacteroidetes			Bacteroidia				Bacteroidales
GESSDTDAGLSPGIEPR	Bacteria				Bacteroidetes			Bacteroidia				Bacteroidales
GGSEYGEDWHVAGTK	Bacteria				Bacteroidetes			Bacteroidia				Bacteroidales
GLDPEASQGNNNMGGGFER	Bacteria				Bacteroidetes			Bacteroidia				Bacteroidales
GLYHFEQAR	Bacteria				Bacteroidetes			Bacteroidia				Bacteroidales
GMVICHPGQVK	Bacteria				Bacteroidetes			Bacteroidia				Bacteroidales
IGLVGFGIR	Bacteria				Bacteroidetes			Bacteroidia				Bacteroidales
IGYENLIPLTDDPYVK	Bacteria				Bacteroidetes			Bacteroidia				Bacteroidales
ILTPIPVFR	Bacteria				Bacteroidetes			Bacteroidia				Bacteroidales
ISEEEFMESTHDWLSSLK	Bacteria				Bacteroidetes			Bacteroidia				Bacteroidales
ISIGLASPEEILENSSGEVLKPETINYR	Bacteria				Bacteroidetes			Bacteroidia				Bacteroidales
LGVAYNSPTWYK	Bacteria				Bacteroidetes			Bacteroidia				Bacteroidales
NTGVDLNLNYR	Bacteria				Bacteroidetes			Bacteroidia				Bacteroidales
TVANTLELSGK	Bacteria				Bacteroidetes			Bacteroidia				Bacteroidales
TVDLYPDLPK	Bacteria				Bacteroidetes			Bacteroidia				Bacteroidales
TYVTSVLMSGTK	Bacteria				Bacteroidetes			Bacteroidia				Bacteroidales
YAEALLDAAESIAQSQGVTAEAAGYLAQVK	Bacteria				Bacteroidetes			Bacteroidia				Bacteroidales
YAVVDKPK	Bacteria				Bacteroidetes			Bacteroidia				Bacteroidales
AANLPQQMIENIAK	Bacteria				Bacteroidetes			Bacteroidia				Bacteroidales
AGEVTTAIAK	Bacteria				Bacteroidetes			Bacteroidia				Bacteroidales
AGISLDSNFAK	Bacteria				Bacteroidetes			Bacteroidia				Bacteroidales
AGYGVTGNQDGLQPYK	Bacteria				Bacteroidetes			Bacteroidia				Bacteroidales
CISQSTYDLMSPTDLR	Bacteria				Bacteroidetes			Bacteroidia				Bacteroidales
CLGLTPALDENGNAIEGR	Bacteria				Bacteroidetes			Bacteroidia				Bacteroidales
DTYADPAQWDEK	Bacteria				Bacteroidetes			Bacteroidia				Bacteroidales
ESAYTGAETTWDAMTASALDYTPK	Bacteria				Bacteroidetes			Bacteroidia				Bacteroidales
ESPEWLQNK	Bacteria				Bacteroidetes			Bacteroidia				Bacteroidales
FDDLIFDNSDLQR	Bacteria				Bacteroidetes			Bacteroidia				Bacteroidales
FGDNYLALQSIER	Bacteria				Bacteroidetes			Bacteroidia				Bacteroidales
GATSATVSPDGK	Bacteria				Bacteroidetes			Bacteroidia				Bacteroidales
GGNWGFGESNLNYR	Bacteria				Bacteroidetes			Bacteroidia				Bacteroidales
GNVLSQDMVR	Bacteria				Bacteroidetes			Bacteroidia				Bacteroidales
GVDMGGWPSTMR	Bacteria				Bacteroidetes			Bacteroidia				Bacteroidales
IFMSGEFK	Bacteria				Bacteroidetes			Bacteroidia				Bacteroidales
ILADGGSVIIGSHLGRPK	Bacteria				Bacteroidetes			Bacteroidia				Bacteroidales
IVFDNGHVEHWLNGEK	Bacteria				Bacteroidetes			Bacteroidia				Bacteroidales
LTEIGTEAGIFEGTR	Bacteria				Bacteroidetes			Bacteroidia				Bacteroidales
LYLNAEAWGVDSPR	Bacteria				Bacteroidetes			Bacteroidia				Bacteroidales
MVSMPTSGLSYTQEVSGDSR	Bacteria				Bacteroidetes			Bacteroidia				Bacteroidales
SELYLTFDAK	Bacteria				Bacteroidetes			Bacteroidia				Bacteroidales
SIEEALPYYENVLGLK	Bacteria				Bacteroidetes			Bacteroidia				Bacteroidales
STEYYTSQSYKPTQR	Bacteria				Bacteroidetes			Bacteroidia				Bacteroidales
SVENSLSVLLAK	Bacteria				Bacteroidetes			Bacteroidia				Bacteroidales
SVMQVPVLK	Bacteria				Bacteroidetes			Bacteroidia				Bacteroidales
SVTDENDLMIINK	Bacteria				Bacteroidetes			Bacteroidia				Bacteroidales
SVVTASIAK	Bacteria				Bacteroidetes			Bacteroidia				Bacteroidales
TELPTHQPSR	Bacteria				Bacteroidetes			Bacteroidia				Bacteroidales
TIFGYDYIDNK	Bacteria				Bacteroidetes			Bacteroidia				Bacteroidales
VFTDTQIAEGFK	Bacteria				Bacteroidetes			Bacteroidia				Bacteroidales
VGENMSSFYGYR	Bacteria				Bacteroidetes			Bacteroidia				Bacteroidales
VSSSVNFAR	Bacteria				Bacteroidetes			Bacteroidia				Bacteroidales
WCVLPIPLNEIQK	Bacteria				Bacteroidetes			Bacteroidia				Bacteroidales
AFAGADTLATSYALATAIR	Bacteria				Bacteroidetes			Bacteroidia				Bacteroidales
ANAIAPGFIITDMTAK	Bacteria				Bacteroidetes			Bacteroidia				Bacteroidales
AQLELSEACGK	Bacteria				Bacteroidetes			Bacteroidia				Bacteroidales
ASYLDTGTWASNAIK	Bacteria				Bacteroidetes			Bacteroidia				Bacteroidales
ATVTGAYVNEDQR	Bacteria				Bacteroidetes			Bacteroidia				Bacteroidales
AYSMANYPAEGDR	Bacteria				Bacteroidetes			Bacteroidia				Bacteroidales
DLVYAGDMNAK	Bacteria				Bacteroidetes			Bacteroidia				Bacteroidales
DQIISASLAPESR	Bacteria				Bacteroidetes			Bacteroidia				Bacteroidales
FIFITTPSGYK	Bacteria				Bacteroidetes			Bacteroidia				Bacteroidales
GGSGWTYGVGAR	Bacteria				Bacteroidetes			Bacteroidia				Bacteroidales
IDASEGIAEIPQNR	Bacteria				Bacteroidetes			Bacteroidia				Bacteroidales
ITKPVAYMILAK	Bacteria				Bacteroidetes			Bacteroidia				Bacteroidales
IYGTVQNPFVITK	Bacteria				Bacteroidetes			Bacteroidia				Bacteroidales
LIPENEILTFGK	Bacteria				Bacteroidetes			Bacteroidia				Bacteroidales
LSQDFAAK	Bacteria				Bacteroidetes			Bacteroidia				Bacteroidales
NIDLNMILLNNR	Bacteria				Bacteroidetes			Bacteroidia				Bacteroidales
NQGEEIESLQK	Bacteria				Bacteroidetes			Bacteroidia				Bacteroidales
QEGGSVGSQATATDAK	Bacteria				Bacteroidetes			Bacteroidia				Bacteroidales
QSEDEVALTVER	Bacteria				Bacteroidetes			Bacteroidia				Bacteroidales
SATGQPITTYTSHYR	Bacteria				Bacteroidetes			Bacteroidia				Bacteroidales
SELEEALPYLSDNR	Bacteria				Bacteroidetes			Bacteroidia				Bacteroidales
SGGYMFSR	Bacteria				Bacteroidetes			Bacteroidia				Bacteroidales
SVAQNILK	Bacteria				Bacteroidetes			Bacteroidia				Bacteroidales
TFDVGVDAGILDGR	Bacteria				Bacteroidetes			Bacteroidia				Bacteroidales
TYTSVGYYNEDGAVK	Bacteria				Bacteroidetes			Bacteroidia				Bacteroidales
YAAEYAAK	Bacteria				Bacteroidetes			Bacteroidia				Bacteroidales
AADAATEFAVVK	Bacteria				Bacteroidetes			Bacteroidia				Bacteroidales
EMIWVGGGAGMAPLR	Bacteria				Bacteroidetes			Bacteroidia				Bacteroidales
ENDALSQNAYLYLGQSYLK	Bacteria				Bacteroidetes			Bacteroidia				Bacteroidales
EPGTYYVPELPDLATDGK	Bacteria				Bacteroidetes			Bacteroidia				Bacteroidales
EVPGFEVNKPEGAFYLFPK	Bacteria				Bacteroidetes			Bacteroidia				Bacteroidales
FFTDLAGFSPYMR	Bacteria				Bacteroidetes			Bacteroidia				Bacteroidales
FSGTGNFQNPVANQVR	Bacteria				Bacteroidetes			Bacteroidia				Bacteroidales
GWSNMGGTAK	Bacteria				Bacteroidetes			Bacteroidia				Bacteroidales
HEDGTLEYIAPIQYK	Bacteria				Bacteroidetes			Bacteroidia				Bacteroidales
IELLEPTSPESTIAK	Bacteria				Bacteroidetes			Bacteroidia				Bacteroidales
IGMTSVFSADGK	Bacteria				Bacteroidetes			Bacteroidia				Bacteroidales
IGMTSVFSAEGK	Bacteria				Bacteroidetes			Bacteroidia				Bacteroidales
ISEVSPALAK	Bacteria				Bacteroidetes			Bacteroidia				Bacteroidales
ISGGLTNILSYK	Bacteria				Bacteroidetes			Bacteroidia				Bacteroidales
KPLAPVPAPR	Bacteria				Bacteroidetes			Bacteroidia				Bacteroidales
LALNAEVYADDNWTDGNRPAGK	Bacteria				Bacteroidetes			Bacteroidia				Bacteroidales
LNGTVEFFR	Bacteria				Bacteroidetes			Bacteroidia				Bacteroidales
NDWNDALGK	Bacteria				Bacteroidetes			Bacteroidia				Bacteroidales
NFELEMEWK	Bacteria				Bacteroidetes			Bacteroidia				Bacteroidales
NVFSNAGALDR	Bacteria				Bacteroidetes			Bacteroidia				Bacteroidales
QGFSPEGVGNPVELLER	Bacteria				Bacteroidetes			Bacteroidia				Bacteroidales
SDIPVLYK	Bacteria				Bacteroidetes			Bacteroidia				Bacteroidales
TLDISAVSFHK	Bacteria				Bacteroidetes			Bacteroidia				Bacteroidales
VNMGWTNTFHYK	Bacteria				Bacteroidetes			Bacteroidia				Bacteroidales
VNYNWGNR	Bacteria				Bacteroidetes			Bacteroidia				Bacteroidales
AAFEDAASTNNFITTQDEIAQVQEK	Bacteria				Bacteroidetes			Bacteroidia				Bacteroidales
AASVGMPYVIER	Bacteria				Bacteroidetes			Bacteroidia				Bacteroidales
ANEVVEVFTEFPELVDPHTGR	Bacteria				Bacteroidetes			Bacteroidia				Bacteroidales
EFIATIIK	Bacteria				Bacteroidetes			Bacteroidia				Bacteroidales
FMGETYDQVQK	Bacteria				Bacteroidetes			Bacteroidia				Bacteroidales
GADLTGLDNLEQLGSFK	Bacteria				Bacteroidetes			Bacteroidia				Bacteroidales
GVDELANAVK	Bacteria				Bacteroidetes			Bacteroidia				Bacteroidales
GVVVKPALK	Bacteria				Bacteroidetes			Bacteroidia				Bacteroidales
IADAFSNDANTK	Bacteria				Bacteroidetes			Bacteroidia				Bacteroidales
LGLPFFENQAVEIDYNVSSNELPLTR	Bacteria				Bacteroidetes			Bacteroidia				Bacteroidales
LNFAPQVSFGK	Bacteria				Bacteroidetes			Bacteroidia				Bacteroidales
LVNTYFHCG	Bacteria				Bacteroidetes			Bacteroidia				Bacteroidales
MDNYCGTGLPGQNVYSR	Bacteria				Bacteroidetes			Bacteroidia				Bacteroidales
MSGAVTYPNSVTYTK	Bacteria				Bacteroidetes			Bacteroidia				Bacteroidales
NINVHNWTNTAQEQFSNPYWMLNR	Bacteria				Bacteroidetes			Bacteroidia				Bacteroidales
NNLSYTEVK	Bacteria				Bacteroidetes			Bacteroidia				Bacteroidales
NSSNVYDSDYGVVSNAIR	Bacteria				Bacteroidetes			Bacteroidia				Bacteroidales
SNIFDMAYQLADVDKPVDK	Bacteria				Bacteroidetes			Bacteroidia				Bacteroidales
SQEVAATSNVNVK	Bacteria				Bacteroidetes			Bacteroidia				Bacteroidales
SQWIIGGDGASYDIGYGGLDHVIASGK	Bacteria				Bacteroidetes			Bacteroidia				Bacteroidales
TLLVEQLTK	Bacteria				Bacteroidetes			Bacteroidia				Bacteroidales
VVIMSANN	Bacteria				Bacteroidetes			Bacteroidia				Bacteroidales
YTWNTWVAGK	Bacteria				Bacteroidetes			Bacteroidia				Bacteroidales
AANAQVGVAQTDLFPK	Bacteria				Bacteroidetes			Bacteroidia				Bacteroidales
ALDASNAYR	Bacteria				Bacteroidetes			Bacteroidia				Bacteroidales
DLINVIDVPAGTNFK	Bacteria				Bacteroidetes			Bacteroidia				Bacteroidales
DYSVGIDLEK	Bacteria				Bacteroidetes			Bacteroidia				Bacteroidales
GFEGLYNR	Bacteria				Bacteroidetes			Bacteroidia				Bacteroidales
GGWGQIGNQNITNYVDR	Bacteria				Bacteroidetes			Bacteroidia				Bacteroidales
GVDGFWQAQESPHEATMNSR	Bacteria				Bacteroidetes			Bacteroidia				Bacteroidales
HVDEEGYIWGQLTPCIGSALAPGEYPR	Bacteria				Bacteroidetes			Bacteroidia				Bacteroidales
IDQNDQLYK	Bacteria				Bacteroidetes			Bacteroidia				Bacteroidales
IISFVNTTENPPVER	Bacteria				Bacteroidetes			Bacteroidia				Bacteroidales
LAEFGTVCR	Bacteria				Bacteroidetes			Bacteroidia				Bacteroidales
LGASALMQGLADGYFVLPYTIQNYLSDQIQVPR	Bacteria				Bacteroidetes			Bacteroidia				Bacteroidales
LLNNLYVYAGSEHK	Bacteria				Bacteroidetes			Bacteroidia				Bacteroidales
LNAEWVSSLK	Bacteria				Bacteroidetes			Bacteroidia				Bacteroidales
NPFQAEIDAPCELIDFLR	Bacteria				Bacteroidetes			Bacteroidia				Bacteroidales
NPYSLPYFCK	Bacteria				Bacteroidetes			Bacteroidia				Bacteroidales
QAVANVSTALQGLATGVSVTSSSGSPGSAATIR	Bacteria				Bacteroidetes			Bacteroidia				Bacteroidales
QTFAEKPAEFDPR	Bacteria				Bacteroidetes			Bacteroidia				Bacteroidales
SETLNLLK	Bacteria				Bacteroidetes			Bacteroidia				Bacteroidales
SLLSLSTQYGALFGAR	Bacteria				Bacteroidetes			Bacteroidia				Bacteroidales
SSSLYTVHTPVPAGHDYFDEGLFGK	Bacteria				Bacteroidetes			Bacteroidia				Bacteroidales
TFSIQPWVPIYTVGGDYAGSVNNEGGR	Bacteria				Bacteroidetes			Bacteroidia				Bacteroidales
VEPGCEIVVPTK	Bacteria				Bacteroidetes			Bacteroidia				Bacteroidales
VFALISSLTK	Bacteria				Bacteroidetes			Bacteroidia				Bacteroidales
VPTPPYVYDR	Bacteria				Bacteroidetes			Bacteroidia				Bacteroidales
VVDESNEPIPGANIR	Bacteria				Bacteroidetes			Bacteroidia				Bacteroidales
YLLSAVFR	Bacteria				Bacteroidetes			Bacteroidia				Bacteroidales
YSVVVGSFK	Bacteria				Bacteroidetes			Bacteroidia				Bacteroidales
ADLFGLYYLADPK	Bacteria				Bacteroidetes			Bacteroidia				Bacteroidales
AGNAAGTVINGTR	Bacteria				Bacteroidetes			Bacteroidia				Bacteroidales
ALYGGWAPGSAMNLQYLSVR	Bacteria				Bacteroidetes			Bacteroidia				Bacteroidales
ANYLNNNAK	Bacteria				Bacteroidetes			Bacteroidia				Bacteroidales
DLTEALPNLVTTK	Bacteria				Bacteroidetes			Bacteroidia				Bacteroidales
ESEMWQTAVTVR	Bacteria				Bacteroidetes			Bacteroidia				Bacteroidales
FASGCSLSVSNEVIR	Bacteria				Bacteroidetes			Bacteroidia				Bacteroidales
GFTGFDADR	Bacteria				Bacteroidetes			Bacteroidia				Bacteroidales
IGGNIYSATTANLYK	Bacteria				Bacteroidetes			Bacteroidia				Bacteroidales
INNPALTAQILVSVAR	Bacteria				Bacteroidetes			Bacteroidia				Bacteroidales
IPGLAQLER	Bacteria				Bacteroidetes			Bacteroidia				Bacteroidales
LIASCDEQGLTDYAGMMR	Bacteria				Bacteroidetes			Bacteroidia				Bacteroidales
SDVTGSIGVAK	Bacteria				Bacteroidetes			Bacteroidia				Bacteroidales
SEALGYLNQIVSR	Bacteria				Bacteroidetes			Bacteroidia				Bacteroidales
TVGSGQITEILD	Bacteria				Bacteroidetes			Bacteroidia				Bacteroidales
VAYEQGVNYAFER	Bacteria				Bacteroidetes			Bacteroidia				Bacteroidales
VIYTPSDGR	Bacteria				Bacteroidetes			Bacteroidia				Bacteroidales
VPESIITFR	Bacteria				Bacteroidetes			Bacteroidia				Bacteroidales
VPTLDVSVVDLTVNLAKPATYAEICAAMK	Bacteria				Bacteroidetes			Bacteroidia				Bacteroidales
VTPQFAVR	Bacteria				Bacteroidetes			Bacteroidia				Bacteroidales
VYDVVISDGSR	Bacteria				Bacteroidetes			Bacteroidia				Bacteroidales
AASPASEVMDLIK	Bacteria				Bacteroidetes			Bacteroidia				Bacteroidales
ALLGEDPSTEINAVR	Bacteria				Bacteroidetes			Bacteroidia				Bacteroidales
ANVLVVPCLEVGNISYK	Bacteria				Bacteroidetes			Bacteroidia				Bacteroidales
DLTQSPTANINNALAGR	Bacteria				Bacteroidetes			Bacteroidia				Bacteroidales
DYQTAIMGTGADELTAEGLFTVANAHGTPYTLNDHEK	Bacteria				Bacteroidetes			Bacteroidia				Bacteroidales
FAQYQDR	Bacteria				Bacteroidetes			Bacteroidia				Bacteroidales
GQYIGGMDFQR	Bacteria				Bacteroidetes			Bacteroidia				Bacteroidales
GSTPDFSEAR	Bacteria				Bacteroidetes			Bacteroidia				Bacteroidales
GYSPEWIQYIK	Bacteria				Bacteroidetes			Bacteroidia				Bacteroidales
HPGESEYLQAVK	Bacteria				Bacteroidetes			Bacteroidia				Bacteroidales
IAIDLLHQGMIDEK	Bacteria				Bacteroidetes			Bacteroidia				Bacteroidales
IAPAILNYER	Bacteria				Bacteroidetes			Bacteroidia				Bacteroidales
IATIGLKPINTHIK	Bacteria				Bacteroidetes			Bacteroidia				Bacteroidales
ILISDYGISR	Bacteria				Bacteroidetes			Bacteroidia				Bacteroidales
LCDKPAFR	Bacteria				Bacteroidetes			Bacteroidia				Bacteroidales
LLYSDNEDNTNTVEYQK	Bacteria				Bacteroidetes			Bacteroidia				Bacteroidales
LSFDVAYYNK	Bacteria				Bacteroidetes			Bacteroidia				Bacteroidales
LTVLLGTEAIR	Bacteria				Bacteroidetes			Bacteroidia				Bacteroidales
NYDVAAMR	Bacteria				Bacteroidetes			Bacteroidia				Bacteroidales
TAPGANDTLTDADALK	Bacteria				Bacteroidetes			Bacteroidia				Bacteroidales
TGNEAQISIDSNSKPDYR	Bacteria				Bacteroidetes			Bacteroidia				Bacteroidales
TLETTIDYVK	Bacteria				Bacteroidetes			Bacteroidia				Bacteroidales
TLGGIIIPDSAK	Bacteria				Bacteroidetes			Bacteroidia				Bacteroidales
VNYDYQSK	Bacteria				Bacteroidetes			Bacteroidia				Bacteroidales
VVLGFIGLGQQALSDFK	Bacteria				Bacteroidetes			Bacteroidia				Bacteroidales
WLSTAVNVLVNHTWGR	Bacteria				Bacteroidetes			Bacteroidia				Bacteroidales
YLGDGIVTGYGTIDGR	Bacteria				Bacteroidetes			Bacteroidia				Bacteroidales
YVDPESTTVSQSSYGDLATQFGELYTNPSCR	Bacteria				Bacteroidetes			Bacteroidia				Bacteroidales
AESAVMSVNHGK	Bacteria				Bacteroidetes			Bacteroidia				Bacteroidales
ALPDGEVLR	Bacteria				Bacteroidetes			Bacteroidia				Bacteroidales
AYTYFELVK	Bacteria				Bacteroidetes			Bacteroidia				Bacteroidales
EIAAYDVDVVAK	Bacteria				Bacteroidetes			Bacteroidia				Bacteroidales
EITLSYSLPK	Bacteria				Bacteroidetes			Bacteroidia				Bacteroidales
FGTADEDPR	Bacteria				Bacteroidetes			Bacteroidia				Bacteroidales
FQVSNTANR	Bacteria				Bacteroidetes			Bacteroidia				Bacteroidales
FSPGYHEQQVVK	Bacteria				Bacteroidetes			Bacteroidia				Bacteroidales
LDELPDTEGK	Bacteria				Bacteroidetes			Bacteroidia				Bacteroidales
LNLDWEAQK	Bacteria				Bacteroidetes			Bacteroidia				Bacteroidales
NDNGDIVVDEDGLPQIGSEGVIGK	Bacteria				Bacteroidetes			Bacteroidia				Bacteroidales
SISIAHIAR	Bacteria				Bacteroidetes			Bacteroidia				Bacteroidales
VENSFSSPTK	Bacteria				Bacteroidetes			Bacteroidia				Bacteroidales
VVCVSGSGNVAQYTVEK	Bacteria				Bacteroidetes			Bacteroidia				Bacteroidales
YDIMEGLSVTGR	Bacteria				Bacteroidetes			Bacteroidia				Bacteroidales
YLAEFNIR	Bacteria				Bacteroidetes			Bacteroidia				Bacteroidales
ANQPVYTPETLTLDELINER	Bacteria				Bacteroidetes			Bacteroidia				Bacteroidales
FILNANNILK	Bacteria				Bacteroidetes			Bacteroidia				Bacteroidales
GLEFSVSGTPVQNK	Bacteria				Bacteroidetes			Bacteroidia				Bacteroidales
GLNWETTLNASFNK	Bacteria				Bacteroidetes			Bacteroidia				Bacteroidales
HNFYAGPSILSEYTIK	Bacteria				Bacteroidetes			Bacteroidia				Bacteroidales
[truncated: 62,718 more rows]
